# Supplementary material for: Association of PARP1 polymorphisms with response to chemotherapy in patients with high‐risk neuroblastoma
Source: J Cell Mol Med. 2020 Feb 27;24(7):4072–81. doi: 10.1111/jcmm.15058 (PMC7171401; doi:10.1111/jcmm.15058)
Supplement: Supplementary file 2 [file JCMM-24-4072-s002.xlsx]

## Sheet: Non Coding Variants
Supplementary Table 1. Non coding candidate causal SNPs
EMScore: the epigentic marker score indicates the number of cell lines with H3K27 acetylation in the SNP position
MATCHname: name of transcription factors (TFs) found by motifibrake and Encode project at the same SNP position
MATCHcount: number of TFs found by motifibrake and Encode project at the same SNP position
N	SNP	SNP position	Allele 1	Allele 2	GSM2664313_CLBBER.K27ac.rep3_peaks.narrowPeak	GSM2664315_CLBCAR.K27ac.rep3_peaks.narrowPeak	GSM2664317_CLBGA.K27ac.rep3_peaks.narrowPeak	GSM2664321_CLBMA.K27ac.rep3_peaks.narrowPeak	GSM2664323_CLBPE.K27ac.rep3_peaks.narrowPeak	GSM2664325_Gimen.K27ac.rep3_peaks.narrowPeak	GSM2664327_IMR32.K27ac.rep3_peaks.narrowPeak	GSM2664329_LAN1.K27ac.rep3_peaks.narrowPeak	GSM2664331_N206.K27ac.rep3_peaks.narrowPeak	GSM2664333_SHEP.K27ac.rep3_peaks.narrowPeak	GSM2664335_SHSY5Y_2.K27ac.rep3_peaks.narrowPeak	GSM2664337_SJNB12.K27ac.rep3_peaks.narrowPeak	GSM2664339_SJNB1.K27ac.rep3_peaks.narrowPeak	GSM2664341_SJNB6.K27ac.rep3_peaks.narrowPeak	GSM2664343_SJNB8.K27ac.rep3_peaks.narrowPeak	GSM2664345_SKNAS.K27ac.rep3_peaks.narrowPeak	GSM2664347_SKNBE2C.K27ac.rep3_peaks.narrowPeak	GSM2664349_SKNDZ.K27ac.rep3_peaks.narrowPeak	GSM2664351_SKNFI.K27ac.rep3_peaks.narrowPeak	GSM2664353_TR14.K27ac.rep3_peaks.narrowPeak	GSM2664355_CHP212.K27ac.rep3_peaks.narrowPeak	GSM2664357_GICAN.K27ac.rep3_peaks.narrowPeak	GSM2664359_NB69.K27ac.rep3_peaks.narrowPeak	GSM2664361_SKNSH.K27ac.rep3_peaks.narrowPeak	GSM2664363_NBEB.K27ac.rep3_peaks.narrowPeak	GSM2664365_NCC_R10.K27ac.rep3_peaks.narrowPeak	GSM2664367_NCC_R11.K27ac.rep3_peaks.narrowPeak	EMScore	ENCODE_TFs	Motifbreak	MATCHname	MATCHCount	eQTL
1	rs892348	226595377	C	G	1	1	1	1	1	1	1	1	1	1	1	1	1	1	1	1	1	1	1	1	1	1	1	1	1	1	1	27	TFAP2A|MYC|GATA2|SIN3AK20|KAP1|E2F4|SIN3A|IRF1|TFAP2C|RBBP5|MAFK|PHF8|MXI1|TAF1|ZBTB7A|MAX|MAFF|ELF1|ZNF263|POLR2A	TFAP2C,gain_strong|TFAP2A,gain_strong|TAF1,break_weak	TFAP2A, TFAP2C, TAF1	3	YES
2	rs73100512	226187129	C	T	1	1	0	1	1	1	1	1	1	1	1	1	0	1	1	1	1	1	1	0	1	1	1	1	1	1	1	24	SMARCC1|UBTF|POLR2A|MXI1|PML|CBX3|TCF12|SP4|HDAC1|SP1|RBBP5|E2F4|SIN3A|TFAP2A|ELK4|ZKSCAN1|NR3C1|TAF1|SMARCB1|EBF1|CHD2|CCNT2|PHF8|ZNF274|HMGN3|TCF7L2|SIN3AK20|KAP1|SMARCA4|EP300|MYC|GATA2|FOS|SREBP1|TBL1XR1|CREB1|MAX|ETS1|GABPA|GATA1|SMC3|IRF1|E2F6|REST|TEAD4|USF2|FOXP2|ATF1|RCOR1|ELF1|PAX5|ZNF263|BHLHE40|TAL1|EGR1|SRF|RFX5|MAZ|KDM5A|BRCA1|TAF7|GTF2F1|YY1|JUND|USF1|THAP1|SIX5|RAD21|TFAP2C|ATF3|E…	MAZ,break_strong|SPI1,break_weak|ZNF263,gain_strong|CCNT2,break_strong	CCNT2, ZNF263, MAZ	3	NO
3	rs199970104	227506004	A	G	1	1	1	1	1	1	1	1	1	1	1	1	1	1	1	1	1	1	1	1	1	1	1	1	1	1	1	27	JUND|YY1|HMGN3|FOXP2|RBBP5|REST|TBP|RCOR1|E2F4|SIN3AK20|MYC|EP300|POLR2A|KDM5B|UBTF|ELF1|SMARCB1|ZBTB7A|MAX|TAF1|EGR1|CCNT2|PHF8|CHD2|MAZ	MAZ,gain_strong|MZF1,gain_strong|CCNT2,gain_strong|SP1,gain_weak	CCNT2, MAZ	2	NO
4	rs2102634	227324308	T	C	1	1	1	1	1	1	1	0	1	1	0	0	0	0	1	1	1	0	1	1	1	0	1	1	1	1	1	20	GATA3|GATA2	GATA2,gain_strong|GATA3,gain_strong	GATA3, GATA2	2	NO
5	rs2048426	226594301	C	T	1	1	1	1	1	1	1	1	1	1	1	1	1	1	1	1	1	1	1	1	1	1	1	1	1	1	1	27	TFAP2A|ZNF217|EP300|RELA|MXI1|CTCF|RCOR1|TFAP2C|GATA3|FOXA1|STAT3|JUND	FOXA2,gain_strong|FOXD3,gain_strong|FOXC2,gain_strong|FOXA,gain_strong|FOXC1,gain_strong|FOXJ1,gain_weak|FOXA1,gain_strong|FOXI1,gain_strong	FOXA1	1	YES
6	rs907187	226595647	C	G	1	1	1	1	1	1	1	1	1	1	1	1	1	1	1	1	1	1	1	1	1	1	1	1	1	1	1	27	TEAD4|FOXP2|SP1|RBBP5|REST|HDAC1|E2F6|IRF1|TCF12|GATA1|NR2C2|TFAP2A|RCOR1|POU2F2|NR2F2|KDM5B|POLR2A|MEF2C|PML|ETS1|TCF3|MAX|CTCF|MXI1|TCF7L2|TBP|JUND|YY1|GTF2F1|TAF7|MAFK|MEF2A|E2F1|GATA2|EP300|SAP30|MYC|BCL11A|KAP1|SIN3AK20|BHLHE40|BCLAF1|ELF1|ZNF263|PAX5|RUNX3|PHF8|MAZ|TAF1|RELA	NFIC,break_strong|E2F1,break_weak	E2F1	1	YES
7	rs12744609	225997973	G	A	1	1	1	1	1	1	1	1	1	1	1	1	0	1	1	1	1	1	1	1	1	1	1	1	1	1	1	26	MYC|SAP30|E2F1|HMGN3|YY1|RAD21|E2F6|TBP|THAP1|BACH1|CTCF|TAF1|MXI1|SMARCB1|CREB1|MAX|ZBTB7A|GABPA|MAZ|CHD1|PHF8|CCNT2|CHD2|ZNF263|RUNX3|POLR2A|UBTF|HDAC2|BHLHE40	NFIC,gain_strong|E2F1,gain_strong|ESRRA,break_weak	E2F1	1	NO
8	rs12028523	227544707	C	G	1	1	0	1	0	1	0	0	1	1	0	0	0	0	1	1	1	0	1	0	1	1	1	1	1	1	1	17	MAX|NR3C1|MYC	MEIS1,gain_strong|NR3C1,gain_weak|MEIS3,gain_strong|MEIS2,gain_strong	NR3C1	1	NO
9	rs12077115	225924711	A	G	1	1	0	0	0	1	0	0	0	1	1	1	0	1	1	1	1	0	1	1	1	0	0	1	0	1	1	16	CEBPB|TBP	GATA2,gain_strong|CEBP,break_strong|CEBPB,break_strong|CEBPA,break_strong	CEBPB	1	NO
10	rs4653636	225615566	G	C	1	1	1	1	1	1	1	1	1	1	1	1	1	1	1	1	1	1	1	1	1	1	1	1	1	1	1	27	CHD1|GABPA|ETS1|PHF8|BACH1|CTCF|EGR1|ZBTB7A|BCLAF1|ELF1|UBTF|POLR2A|SAP30|MYC|SIN3AK20|SIN3A|ZEB1|RBBP5|TCF7L2|YY1	TAF1,break_weak	.	0	NO
11	rs75691342	225616378	G	C	1	1	1	1	1	1	1	1	1	1	1	1	1	1	1	1	1	1	1	1	1	1	1	1	1	1	1	27	UBTF|NFIC|NR2F2|POLR2A|CBX3|PHF8|PML|CHD1|MAZ|ATF2|FOSL2|RELA|TFAP2C|HDAC1|RBBP5|TBP|TRIM28|GTF2F1|YY1|JUND|GATA1|GATA2|E2F1|TFAP2A|RCOR1	MZF1,break_strong|MZF1,break_weak|HNF4A,gain_strong|OVOL2,break_strong|STAT3,break_strong	.	0	NO
12	rs2296880	225841744	T	G	1	1	1	1	1	1	1	1	1	1	1	1	1	1	1	1	1	1	1	1	1	1	1	1	1	1	1	27	MYC|CEBPB|E2F1|E2F4|JUN|KAP1|TAF1|SP4|ZNF263|YY1|HDAC2|POLR2A|JUND	ZNF354C,break_strong|MZF1,gain_strong	.	0	NO
13	rs3738035	225965527	C	A	1	1	1	1	1	1	1	1	1	1	1	1	1	1	1	1	1	1	1	1	1	1	1	1	1	1	1	27	ZKSCAN1|PAX5|ELF1|ZNF263|BHLHE40|SETDB1|BCLAF1|EGR1|RELA|TAF1|CHD2|PHF8|CCNT2|STAT2|RFX5|MAZ|GTF2F1|TAF7|YY1|JUND|USF1|MEF2A|HMGN3|TFAP2C|TCF7L2|THAP1|IRF3|TRIM28|TBP|SIX5|NFYA|SIN3AK20|KAP1|FOS|SAP30|EP300|MYC|MYBL2|UBTF|KDM5B|POLR2A|NFATC1|CREB1|MAX|MXI1|CTCF|CBX3|ETS1|PML|NFYB|FOXM1|HDAC1|REST|SP1|FOXP2|RBBP5|IRF1|E2F6|SIN3A|RCOR1|TFAP2A	RAD21,break_weak	.	0	NO
14	rs3738037	225965803	C	A	1	1	1	1	1	1	1	1	1	1	1	1	1	1	1	1	1	1	1	1	1	1	1	1	1	1	1	27	WRNIP1|RELA|TAF1|KDM5A|PHF8|MAZ|ELF1|ZNF263|KAP1|SIN3AK20|E2F1|SAP30|EP300|YY1|TAF7|TBP|MXI1|TBL1XR1|PML|ETS1|CHD1|MYBL2|POLR2A|KDM5B|NFATC1|SIN3A|E2F4|TFAP2A|STAT3|REST|RBBP5|E2F6	|	.	0	NO
15	rs1461957	225965832	G	T	1	1	1	1	1	1	1	1	1	1	1	1	1	1	1	1	1	1	1	1	1	1	1	1	1	1	1	27	ELF1|ZNF263|NFATC1|POLR2A|MYBL2|CHD1|MAZ|ETS1|PML|PHF8|KDM5A|TAF1|TBL1XR1|WRNIP1|MXI1|RELA|E2F6|TBP|RBBP5|REST|STAT3|TAF7|YY1|SAP30|EP300|CEBPB|E2F1|SIN3AK20|E2F4|KAP1|SIN3A	|	.	0	NO
16	rs61584476	226112074	GC	G	1	1	1	1	1	1	1	1	1	1	1	1	1	1	1	1	1	1	1	1	1	1	1	1	1	1	1	27	ZNF263|ELF1|PAX5|BCLAF1|BHLHE40|SPI1|TAL1|EGR1|RELA|TAF1|SMARCB1|MAZ|RFX5|CHD2|PHF8|CCNT2|HMGN3|YY1|USF1|TBP|IRF3|TRIM28|NFYA|SIX5|TFAP2C|TCF7L2|SIN3AK20|ATF3|EP300|MYC|FOS|GATA2|E2F1|HDAC2|UBTF|MYBL2|POLR2A|GATA3|MXI1|CTCF|MAX|CREB1|PML|GABPA|SP2|CBX3|GATA1|NFYB|STAT3|IRF1|E2F6|REST|USF2|SP1|FOXP2|E2F4|SIN3A|ELK4|TFAP2A|CEBPB	|	.	0	NO
17	rs11321424	226251119	CA	C	1	1	1	1	1	1	1	1	1	1	1	1	1	1	1	1	1	1	1	1	1	1	1	1	1	1	1	27	TAF7|YY1|USF1|IRF1|TBP|SIN3AK20|E2F4|MYC|POLR2A|ZNF263|BHLHE40|SPI1|MAX|RELA|SRF|TAF1|CHD1	|	.	0	NO
18	rs4570386	226270779	G	A	1	1	1	1	1	1	1	1	1	1	1	1	1	1	1	1	1	1	1	1	1	1	1	1	1	1	1	27	CTCF|TBL1XR1|SIN3AK20|GABPA|MYC|YY1|ELF1|REST|RBBP5|RAD21|E2F6	|	.	0	NO
19	rs10915932	226271290	C	A	1	1	1	1	1	1	1	1	1	1	1	1	1	1	1	1	1	1	1	1	1	1	1	1	1	1	1	27	MAZ|PHF8|CCNT2|EGR1|TAF1|ZBTB7A|NR3C1|NFE2|BHLHE40|PAX5|ATF3|SAP30|MYC|FOS|SIN3AK20|TBP|THAP1|HMGN3|TAF7|YY1|GTF2F1|USF1|ETS1|CHD1|MXI1|CTCF|BACH1|MAX|CREB1|POLR2A|SIN3A|RCOR1|IRF1|E2F6|HDAC1|USF2|FOXP2|RBBP5	HNF4A,gain_strong|EGR,break_weak|TEAD2,break_strong	.	0	NO
20	rs7522315	226297999	T	C	1	1	1	1	1	1	1	1	1	1	1	1	1	1	1	1	1	1	1	1	1	1	1	1	1	1	1	27	E2F1|MYC|SAP30|TAF7|STAT3|HMGN3|MEF2A|TBP|SMARCB1|MAX|EGR1|PHF8|CCNT2|ETS1|MAZ|EBF1|POLR2A	MZF1,gain_strong	.	0	NO
21	rs1219675	226373801	A	G	1	1	1	1	1	1	1	1	1	1	1	1	1	1	1	1	1	1	1	1	1	1	1	1	1	1	1	27	WRNIP1|RELA|SIN3AK20|CTCF|CHD1|SAP30|JUND|RAD21	|	.	0	NO
22	rs141330597	226374604	TC	T	1	1	1	1	1	1	1	1	1	1	1	1	1	1	1	1	1	1	1	1	1	1	1	1	1	1	1	27	BCL3|BCLAF1|ZNF263|PAX5|ELF1|CHD2|CTBP2|CCNT2|PHF8|MAZ|ZBTB7A|SMARCB1|RELA|EGR1|TAF1|TBP|THAP1|HMGN3|MYC|EP300|SIN3AK20|NR2F2|POLR2A|PBX3|ETS1|PML|GABPA|MAX|CTCF|RBBP5|TCF12|ELK4|NR2C2|SIN3A	|	.	0	NO
23	rs59715537	226496059	T	TACTGC	1	1	1	1	1	1	1	1	1	1	1	1	1	1	1	1	1	1	1	1	1	1	1	1	1	1	1	27	FOXA1	|	.	0	NO
24	rs79928746	226497419	G	A	1	1	1	1	1	1	1	1	1	1	1	1	1	1	1	1	1	1	1	1	1	1	1	1	1	1	1	27	TFAP2C|THAP1|TBP|POLR2A|E2F1|PHF8|TFAP2A|MYC|CHD1|MAX|KAP1|SIN3AK20	EP300,break_strong	.	0	NO
25	rs4653733	226594613	G	A	1	1	1	1	1	1	1	1	1	1	1	1	1	1	1	1	1	1	1	1	1	1	1	1	1	1	1	27	TFAP2A|CHD1|EP300|MYC|EBF1|ZNF217|CEBPB|MXI1|JUN|CTCF|RCOR1|TFAP2C|MAFK|ELF1	STAT5A,gain_strong|STAT3,break_strong|STAT1,break_weak|ETS1,break_strong|NFAT,break_strong|HMGA1,break_weak	.	0	NO
26	rs60698376	226594857	C	T	1	1	1	1	1	1	1	1	1	1	1	1	1	1	1	1	1	1	1	1	1	1	1	1	1	1	1	27	MXI1|SIN3AK20|HDAC1|CHD1	|	.	0	NO
27	rs11399292	226595082	A	AG	1	1	1	1	1	1	1	1	1	1	1	1	1	1	1	1	1	1	1	1	1	1	1	1	1	1	1	27	MEF2A|MEF2C|HDAC1|TFAP2C|GATA3|SIN3A|MXI1|SIN3AK20|GATA2|TFAP2A|MYC|CHD1	|	.	0	NO
28	rs4653734	226595389	C	G	1	1	1	1	1	1	1	1	1	1	1	1	1	1	1	1	1	1	1	1	1	1	1	1	1	1	1	27	SIN3A|KAP1|E2F4|SIN3AK20|GATA2|SAP30|MYC|TFAP2A|MAFK|RBBP5|TFAP2C|IRF1|MAX|ZBTB7A|TAF1|MXI1|PHF8|POLR2A|ZNF263|ELF1	|	.	0	NO
29	rs144361550	226595403	A	AGGGCCC	1	1	1	1	1	1	1	1	1	1	1	1	1	1	1	1	1	1	1	1	1	1	1	1	1	1	1	27	POLR2A|ELF1|ZNF263|PHF8|ZBTB7A|MAX|TAF1|RBBP5|HDAC1|TFAP2C|IRF1|MAFK|MYC|SAP30|TFAP2A|SIN3A|KAP1|SIN3AK20|E2F4	|	.	0	NO
30	rs12758915	227058344	A	G	1	1	1	1	1	1	1	1	1	1	1	1	1	1	1	1	1	1	1	1	1	1	1	1	1	1	1	27	MYC|EP300|E2F1|SIN3AK20|ZEB1|TBP|THAP1|TCF7L2|TFAP2C|FOXA1|HMGN3|ESR1|MAZ|EBF1|PHF8|CCNT2|TAF1|ZBTB7A|BCL3|BHLHE40|PAX5|ZNF263|TFAP2A|E2F6|IRF1|RBBP5|HDAC1|ETS1|CBX3|BACH1|TCF3|MAX|UBTF|POLR2A|HDAC2	ELF1,gain_weak|TEAD2,gain_strong	.	0	NO
31	rs111297484	227058440	T	G	1	1	1	1	1	1	1	1	1	1	1	1	1	1	1	1	1	1	1	1	1	1	1	1	1	1	1	27	SIN3AK20|MYC|EP300|SAP30|E2F1|HMGN3|ESR1|YY1|ZEB1|TCF7L2|TFAP2C|TAF1|EGR1|ZBTB7A|MAZ|EBF1|PHF8|CCNT2|ZNF263|PAX5|RUNX3|BCL3|BHLHE40|TFAP2A|IRF1|RBBP5|HDAC1|CTCF|MAX|TCF3|ETS1|POLR2A|UBTF	SRF,gain_weak|HNF4A,break_strong	.	0	NO
32	rs2777840	227127618	G	A	1	1	1	1	1	1	1	1	1	1	1	1	1	1	1	1	1	1	1	1	1	1	1	1	1	1	1	27	PHF8|MAZ|NRF1|SMARCB1|TAL1|TAF1|SETDB1|BCLAF1|ZKSCAN1|RUNX3|PAX5|ZNF263|MYC|KAP1|TFAP2C|TCF7L2|HNF4A|TRIM28|TBP|TAF7|GTF2F1|YY1|JUND|CBX3|PML|STAT1|GABPA|TCF3|MAX|MXI1|POU2F2|KDM5B|UBTF|MYBL2|POLR2A|CEBPD|ELK4|RCOR1|REST|TEAD4|RBBP5|IRF1|SMC3|E2F6|TCF12	GATA1,gain_strong|HOXA7,gain_strong	.	0	NO
33	rs199516755	227505212	TAAAA	T	1	1	1	1	1	1	1	1	1	1	1	1	1	1	1	1	1	1	1	1	1	1	1	1	1	1	1	27	POLR2A|STAT3|UBTF|RBBP5|HDAC1|MAX|SIN3A|SIN3AK20|CTCF|JUN|CEBPB|GATA2|FOS|MYC|ATF3	|	.	0	NO
34	rs34452846	227505361	G	GA	1	1	1	1	1	1	1	1	1	1	1	1	1	1	1	1	1	1	1	1	1	1	1	1	1	1	1	27	TFAP2A|CEBPB|E2F4|SIN3A|SMARCC2|RCOR1|REST|HDAC1|RBBP5|STAT3|CHD1|MXI1|CTCF|MAX|KDM5B|POLR2A|ATF3|EZH2|MYC|GATA2|FOS|SIN3AK20|JUN|TBP|RAD21|TFAP2C|MAFK|GTF2F1|JUND|MAZ|CHD2|TAF1	|	.	0	NO
35	rs72632822	227505643	G	A	1	1	1	1	1	1	1	1	1	1	1	1	1	1	1	1	1	1	1	1	1	1	1	1	1	1	1	27	SIN3A|SMARCC2|RCOR1|TFAP2A|GTF2F1|REST|TFAP2C|HDAC1|RBBP5|TBP|ZBTB7A|MAX|MXI1|CTCF|CCNT2|PHF8|CHD1|MAZ|KDM5B|POLR2A	|	.	0	NO
36	rs6675408	227505713	A	C	1	1	1	1	1	1	1	1	1	1	1	1	1	1	1	1	1	1	1	1	1	1	1	1	1	1	1	27	CHD1|TFAP2A|CCNT2|PHF8|ZBTB7A|SMARCB1|SMARCC2|SIN3A|RBBP5|REST|HDAC1|TFAP2C|POLR2A|KDM5B|GTF2F1	|	.	0	NO
37	rs71180731	227505820	G	GC	1	1	1	1	1	1	1	1	1	1	1	1	1	1	1	1	1	1	1	1	1	1	1	1	1	1	1	27	KDM5B|POLR2A|RBBP5|TFAP2C|ZBTB7A|SMARCB1|SIN3A|PHF8|CCNT2|CHD1|TFAP2A	|	.	0	NO
38	1:227505821:G:A	227505821	G	A	1	1	1	1	1	1	1	1	1	1	1	1	1	1	1	1	1	1	1	1	1	1	1	1	1	1	1	27	SIN3A|ZBTB7A|SMARCB1|TFAP2A|CHD1|PHF8|CCNT2|POLR2A|KDM5B|TFAP2C|RBBP5	|	.	0	NO
39	rs67070254	227505974	A	T	1	1	1	1	1	1	1	1	1	1	1	1	1	1	1	1	1	1	1	1	1	1	1	1	1	1	1	27	KDM5B|POLR2A|UBTF|TAF1|SMARCB1|ZBTB7A|MAX|MAZ|CCNT2|PHF8|CHD2|HMGN3|JUND|TBP|RBBP5|FOXP2|REST|E2F4|SIN3AK20|RCOR1|EP300|MYC	|	.	0	NO
40	rs71180732	227505994	C	CG	1	1	1	1	1	1	1	1	1	1	1	1	1	1	1	1	1	1	1	1	1	1	1	1	1	1	1	27	KDM5B|UBTF|POLR2A|ELF1|MAX|ZBTB7A|SMARCB1|TAF1|EGR1|CCNT2|PHF8|CHD2|MAZ|JUND|YY1|HMGN3|FOXP2|RBBP5|REST|TBP|RCOR1|SIN3AK20|E2F4|MYC|EP300	|	.	0	NO
41	rs68133756	227506034	T	C	1	1	1	1	1	1	1	1	1	1	1	1	1	1	1	1	1	1	1	1	1	1	1	1	1	1	1	27	ELF1|KDM5B|POLR2A|UBTF|EGR1|TAF1|ZBTB7A|SMARCB1|MAX|MAZ|CHD2|PHF8|HMGN3|YY1|JUND|TBP|RAD21|REST|FOXP2|RBBP5|E2F4|SIN3AK20|RCOR1|EP300|MYC	|	.	0	NO
42	rs7540775	227506517	G	A	1	1	1	1	1	1	1	1	1	1	1	1	1	1	1	1	1	1	1	1	1	1	1	1	1	1	1	27	HDAC2|POLR2A|ZNF263|PHF8|CCNT2|MAZ|CHD1|ZBTB7A|MAX|CTCF|TAF1|BACH1|RBBP5|TEAD4|E2F6|FOXA1|HMGN3|MYC|SIN3AK20	TEAD2,break_strong	.	0	NO
43	rs7549515	227506795	C	T	1	1	1	1	1	1	1	1	1	1	1	1	1	1	1	1	1	1	1	1	1	1	1	1	1	1	1	27	TAF1|SIN3AK20|KAP1|SIN3A|ATF2|CHD1|POLR2A|TBP|RBBP5	TEAD1,gain_strong	.	0	NO
44	rs7549619	227506948	C	A	1	1	1	1	1	1	1	1	1	1	1	1	1	1	1	1	1	1	1	1	1	1	1	1	1	1	1	27	RAD21|TBP|RBBP5|FOXA1|JUND|POLR2A|HDAC2|MYC|ATF2|CHD1|TAF1|KAP1|SIN3AK20|NRF1|SIN3A	|	.	0	NO
45	rs1417522	225611166	T	G	1	1	1	1	1	1	1	1	1	1	1	1	1	1	1	1	1	1	1	1	0	1	1	1	1	1	1	26	USF1|GATA2	|	.	0	NO
46	rs113798642	225998311	G	T	1	1	1	1	1	1	1	1	1	1	1	1	0	1	1	1	1	1	1	1	1	1	1	1	1	1	1	26	CTCF|SMARCB1	|	.	0	NO
47	rs4653732	226594106	G	C	1	1	1	1	1	1	1	1	1	1	1	1	0	1	1	1	1	1	1	1	1	1	1	1	1	1	1	26	SMARCB1|RELA|SPI1	FOXC1,gain_strong	.	0	NO
48	rs9662124	226891213	T	C	1	1	1	1	1	0	1	1	1	1	1	1	1	1	1	1	1	1	1	1	1	1	1	1	1	1	1	26	E2F1|FOS|ELK1|MYC|EP300|BCL11A|ATF3|USF1|TAF7|RXRA|YY1|MEF2A|PHF8|CHD2|EBF1|MAZ|ZBTB7A|TAF1|RELA|EGR1|SETDB1|BCL3|BHLHE40|NR3C1|NFIC|ZNF263|ELF1|PAX5|RUNX3|E2F4|FOXP2|USF2|RBBP5|REST|E2F6|GATA1|GABPA|PML|CREB1|MAX|ZNF143|TBL1XR1|BACH1|MXI1|POU2F2|POLR2A	ETS1,gain_strong|MZF1,gain_strong	.	0	NO
49	rs34125608	227503799	A	G	1	1	1	1	1	1	1	1	1	1	1	1	0	1	1	1	1	1	1	1	1	1	1	1	1	1	1	26	SIN3AK20|CEBPB|FOS|MYC|EP300|CEBPD|JUND|FOXA1|HNF4A|SP1|TEAD4|HDAC1|FOXA2|RAD21|TBP|TRIM28|ESRRA|MAX|TAF1|MXI1|POLR2A|UBTF|KDM5B|HDAC2|NR3C1|HNF4G	|	.	0	NO
50	rs4653818	227503912	G	A	1	1	1	1	1	1	1	1	1	1	1	1	0	1	1	1	1	1	1	1	1	1	1	1	1	1	1	26	HNF4G|NR3C1|HDAC2|KDM5B|UBTF|POLR2A|ESRRA|MAX|MXI1|TAF1|FOXA2|HDAC1|HNF4A|TEAD4|SP1|TBP|TRIM28|RAD21|JUND|FOXA1|FOS|CEBPB|CEBPD|EP300|MYC|SIN3AK20	|	.	0	NO
51	rs60197034	227504078	G	C	1	1	1	1	1	1	1	1	1	1	1	1	0	1	1	1	1	1	1	1	1	1	1	1	1	1	1	26	UBTF|POLR2A|KDM5B|TRIM28|TBP|TEAD4|HDAC1|SIN3AK20|MXI1|MAX|MYC	NFAT,gain_strong	.	0	NO
52	rs4653819	227504138	G	A	1	1	1	1	1	1	1	1	1	1	1	1	0	1	1	1	1	1	1	1	1	1	1	1	1	1	1	26	HDAC1|TEAD4|POLR2A|FOXA1	|	.	0	NO
53	rs4653820	227504303	T	C	1	1	1	1	1	1	1	1	1	1	1	1	0	1	1	1	1	1	1	1	1	1	1	1	1	1	1	26	FOXA1	|	.	0	NO
54	rs12405363	227504334	T	C	1	1	1	1	1	1	1	1	1	1	1	1	0	1	1	1	1	1	1	1	1	1	1	1	1	1	1	26	FOXA1	NFAT,break_strong	.	0	NO
55	rs4653821	227504531	C	T	1	1	1	1	1	1	1	1	1	1	1	1	0	1	1	1	1	1	1	1	1	1	1	1	1	1	1	26	|	STAT5A,break_strong	.	0	NO
56	rs4653822	227504613	G	C	1	1	1	1	1	1	1	1	1	1	1	1	0	1	1	1	1	1	1	1	1	1	1	1	1	1	1	26	UBTF	LEF1,break_strong	.	0	NO
57	rs11804613	227504794	T	C	1	1	1	1	1	1	1	1	1	1	1	1	0	1	1	1	1	1	1	1	1	1	1	1	1	1	1	26	E2F4|UBTF	|	.	0	NO
58	rs73102307	227507046	C	T	1	1	1	1	1	1	1	1	1	1	1	1	1	1	1	1	1	1	1	1	1	0	1	1	1	1	1	26	ATF2|CHD1|TAF1|NRF1|POLR2A|HDAC2|MYC|KAP1|SIN3AK20|SIN3A|RAD21|TBP|SP1|RBBP5|FOXA1|USF1|JUND	|	.	0	NO
59	rs2794396	225934658	G	A	1	1	1	1	1	1	1	1	1	1	0	1	0	1	1	1	1	1	1	1	1	1	1	1	1	1	1	25	JUND|STAT3|ESR1|NANOG|RAD21|TBP|TCF7L2|SIN3AK20|KAP1|MYC|EP300|BCL11A|FOS|POLR2A|HDAC2|NR3C1|CTCF|TAF1|FOSL2|MAFF	|	.	0	NO
60	rs4653669	225950545	A	G	1	1	1	1	1	1	1	1	1	1	1	1	1	1	1	1	1	1	1	1	1	0	1	1	0	1	1	25	TCF12|FOXA1|FOSL2|EGR1|EP300|FOXA2	|	.	0	NO
61	rs12563427	226070682	C	T	1	1	1	1	1	1	1	1	1	1	1	1	1	1	1	1	1	0	1	0	1	1	1	1	1	1	1	25	HDAC1|E2F6|POLR2A|UBTF|ZNF263|PHF8|E2F1|CHD2|CHD1|MAX|ZBTB7A|TAF1	TFAP2C,break_strong|TFAP2A,break_strong	.	0	NO
62	rs2695242	226594038	T	G	1	1	1	1	1	1	1	1	1	1	1	0	0	1	1	1	1	1	1	1	1	1	1	1	1	1	1	25	SMARCB1	|	.	0	NO
63	rs1417523	225611118	C	T	1	1	1	1	1	1	0	1	1	1	1	1	1	1	1	1	1	0	1	1	0	1	1	1	1	1	1	24	USF1|GATA2|GATA3	OVOL2,break_strong	.	0	NO
64	rs6668770	225663077	T	G	1	1	1	1	1	1	1	0	1	1	1	1	0	1	1	1	1	1	1	1	0	1	1	1	1	1	1	24	ZNF274|E2F1|MAZ|MYC|TFAP2A|KAP1|REST|TFAP2C|SP4|MYBL2|POLR2A|HMGN3|ZNF263	GATA2,break_strong|TEAD1,break_strong|WT1,gain_strong|YY1,break_strong	.	0	NO
65	rs72754911	225954645	T	C	1	1	1	1	1	1	1	1	1	1	0	1	0	1	1	1	1	1	1	1	1	1	1	1	0	1	1	24	TFAP2C|USF2|STAT3|POLR2A|MYC|STAT1|KAP1|SIN3AK20	PAX2,break_strong	.	0	NO
66	rs2755093	226187899	C	T	1	1	1	1	1	0	1	1	1	1	1	1	1	1	1	1	1	1	1	1	0	1	1	1	1	1	0	24	CHD1|ATF2|SAP30|TBP|POU2F2|POLR2A	ARID3A,gain_strong|HNF1B,break_strong|CBX5,break_strong	.	0	NO
67	rs9988629	226373442	T	C	1	1	1	1	1	1	0	1	1	1	1	1	1	0	1	1	1	1	1	1	1	1	0	1	1	1	1	24	WRNIP1|FOS	|	.	0	NO
68	rs7531668	226596019	A	T	1	1	1	1	1	1	1	1	1	1	1	0	0	1	1	1	1	1	1	1	1	1	0	1	1	1	1	24	MAZ|TAF1|CTCF|RELA|ZBTB7A|ZNF263|POLR2A|NR2C2|TFAP2A|CEBPB|E2F1|E2F4|TCF7L2|TFAP2C|GATA1|STAT3|JUND|YY1|RXRA	|	.	0	NO
69	rs2077197	226596039	C	T	1	1	1	1	1	1	1	1	1	1	1	0	0	1	1	1	1	1	1	1	1	1	0	1	1	1	1	24	POLR2A|STAT3|YY1|ZNF263|GATA1|TCF7L2|TFAP2C|E2F4|TAF1|CTCF|RELA|E2F1|CEBPB|MAZ|TFAP2A	CCNT2,break_strong	.	0	NO
70	rs7527192	226596079	C	T	1	1	1	1	1	1	1	1	1	1	1	0	0	1	1	1	1	1	1	1	1	1	0	1	1	1	1	24	CEBPB|E2F1|TFAP2A|CTCF|E2F4|TAF1|TCF7L2|STAT3|POLR2A|YY1|ZNF263	|	.	0	NO
71	rs3768402	226890837	G	A	1	1	1	1	1	0	1	1	1	1	1	1	1	1	1	1	1	0	1	1	1	0	1	1	1	1	1	24	RBBP5|POLR2A|ESR1|SIN3AK20	ETS1,break_strong|ZNF384,gain_strong|STAT5A,gain_strong	.	0	NO
72	rs1151802	226891493	T	C	1	1	1	1	1	0	1	1	1	1	1	1	1	1	1	1	1	0	1	0	1	1	1	1	1	1	1	24	ZNF263|ELF1|POLR2A|SETDB1|TAF1|MAX|PML|GABPA|CHD2|PHF8|GATA1|E2F6|RBBP5|E2F4|EP300|FOS|E2F1	ELK1,break_strong|STAT3,break_strong|REST,gain_strong|ETS1,break_strong	.	0	NO
73	1:227502452:T:<INS:ME:ALU>:227502590	227502452	T	<INS	1	1	1	1	1	1	1	1	1	1	1	0	0	1	1	1	1	1	1	1	1	1	1	1	0	1	1	24	SMARCB1	|	.	0	NO
74	rs11806180	227503469	A	C	1	1	0	1	1	1	0	1	1	1	1	1	0	1	1	1	1	1	1	1	1	1	1	1	1	1	1	24	|	MZF1,gain_strong	.	0	NO
75	rs11807620	227503686	G	C	1	1	1	1	0	1	0	1	1	1	1	1	0	1	1	1	1	1	1	1	1	1	1	1	1	1	1	24	MYC|HDAC1|MXI1|SIN3AK20|TAF1|KDM5B|UBTF	NKX2-3,gain_weak	.	0	NO
76	rs71180729	227503689	C	CTTGACTTTTA	1	1	1	1	0	1	0	1	1	1	1	1	0	1	1	1	1	1	1	1	1	1	1	1	1	1	1	24	UBTF|KDM5B|SIN3AK20|TAF1|MXI1|HDAC1|MYC	|	.	0	NO
77	rs11805859	227507057	T	C	1	1	1	1	1	1	1	1	1	1	1	0	0	1	1	1	1	1	1	1	1	0	1	1	1	1	1	24	TAF1|NRF1|CHD1|ATF2|HDAC2|POLR2A|SIN3AK20|KAP1|SIN3A|MYC|FOXA1|USF1|JUND|TBP|RAD21|RBBP5|SP1	AHR::ARNT,gain_strong	.	0	NO
78	rs6686405	225610751	G	A	1	1	1	1	0	1	1	1	1	1	1	0	1	1	1	0	1	1	1	1	1	1	1	0	1	1	1	23	GATA3	LEF1,gain_strong	.	0	NO
79	rs11588279	225613976	T	C	1	1	0	1	1	1	1	1	1	1	1	1	0	1	1	1	1	1	1	0	1	1	1	1	0	1	1	23	GATA3	STAT3,break_strong|FOXC1,gain_strong	.	0	NO
80	rs10799313	225662935	C	G	1	1	1	1	1	1	1	0	1	1	1	1	0	1	1	1	1	1	1	0	0	1	1	1	1	1	1	23	SIN3A|RCOR1|E2F4|TFAP2A|IRF4|FOXM1|PPARGC1A|SP4|REST|SP1|TEAD4|FOXP2|IRF1|SMC3|ZNF143|CREB1|MAX|MXI1|CTCF|TBL1XR1|CBX3|ETS1|GABPA|HDAC2|MYBL2|NR2F2|POLR2A|MEF2C|POU2F2|KAP1|E2F1|ATF3|EP300|MYC|RXRA|TAF7|YY1|GTF2F1|JUND|MEF2A|HMGN3|MAFK|BRCA1|TFAP2C|TBP|THAP1|NFYA|RAD21|ZBTB7A|EGR1|SRF|CHD2|CCNT2|ZNF274|RFX5|MAZ|RUNX3|ZNF263|ELF1|PAX5|BHLHE40|STAT5A|BCLAF1	|	.	0	NO
81	rs7513120	227125997	G	A	1	1	0	1	1	1	1	1	1	1	1	0	1	0	1	1	1	1	1	0	1	1	1	1	1	1	1	23	|	NFATC2,gain_strong|STAT5A,break_strong|ZNF384,gain_strong	.	0	NO
82	rs10635986	227503279	T	TAAAAA	1	1	0	1	1	1	0	1	1	1	1	1	0	1	1	1	1	1	1	1	1	1	1	1	0	1	1	23	|	|	.	0	NO
83	rs7554168	227503357	C	T	1	1	0	1	1	1	0	1	1	1	1	1	0	1	1	1	1	1	1	1	1	1	1	1	0	1	1	23	|	FOXC1,break_strong|CPEB1,gain_strong	.	0	NO
84	rs7520769	227503381	A	T	1	1	0	1	1	1	0	1	1	1	1	1	0	1	1	1	1	1	1	1	1	1	1	1	0	1	1	23	|	|	.	0	NO
85	rs11806188	227503545	A	G	1	1	0	1	0	1	0	1	1	1	1	1	0	1	1	1	1	1	1	1	1	1	1	1	1	1	1	23	|	|	.	0	NO
86	rs11806511	227503564	T	C	1	1	0	1	0	1	0	1	1	1	1	1	0	1	1	1	1	1	1	1	1	1	1	1	1	1	1	23	KDM5B	FOXC1,break_strong	.	0	NO
87	rs71958358	225950709	CT	C	1	1	1	1	1	1	1	0	1	1	0	1	0	1	1	1	1	1	1	1	1	0	1	1	0	1	1	22	|	|	.	0	NO
88	rs12032511	225955631	C	G	1	1	0	0	1	1	1	1	1	1	0	1	0	1	1	1	1	1	1	1	1	1	1	1	0	1	1	22	HNF4G|ELF1|HDAC2|NFIC|MAZ|EGR1|MXI1|FOXA2|TFAP2C|TEAD4|FOXP2|SP1|TCF7L2|FOXA1|RXRA|JUND|CEBPD|EP300|CEBPB|SIN3AK20	NR2E3,break_strong	.	0	NO
89	rs12066979	226271766	C	T	1	1	1	1	1	0	1	1	1	1	0	0	0	1	1	1	1	1	1	1	1	0	1	1	1	1	1	22	E2F4|CTCF|RAD21|MYC|E2F1	USF2,gain_strong|AHR::ARNT,gain_strong	.	0	NO
90	rs200011941	226373321	TA	T	1	1	1	1	1	1	0	1	1	1	1	0	0	0	1	1	1	1	1	1	1	1	0	1	1	1	1	22	FOS	|	.	0	NO
91	rs11810471	227502766	C	T	1	1	1	1	1	1	1	1	1	1	1	0	0	1	1	1	1	0	1	1	1	1	0	1	0	1	1	22	|	|	.	0	NO
92	rs10545777	227502943	AAATG	A	0	1	1	1	1	1	1	1	1	1	1	0	0	1	1	1	1	1	1	0	1	1	1	1	0	1	1	22	|	|	.	0	NO
93	rs72632823	227507103	A	C	1	1	1	1	1	1	1	1	1	0	1	0	0	0	1	1	1	1	1	1	1	0	1	1	1	1	1	22	SIN3A|NRF1|KAP1|SIN3AK20|TAF1|ATF2|MYC|CHD1|POLR2A|USF1|JUND|FOXA1|SP1|RBBP5|TBP	HNF4A,gain_strong|STAT3,break_strong	.	0	NO
94	rs2657560	225882159	A	G	1	1	1	1	1	1	0	1	1	0	1	1	1	1	0	1	1	0	1	1	1	0	1	1	1	0	1	21	GATA3|MYBL2|NFIC|POLR2A|HDAC2|ELF1|MAFF|ARID3A|FOSL2|SP1|TCF7L2|TEAD4|FOXA2|JUND|FOXA1|MAFK|GATA2|FOS|EP300|MBD4|KAP1|JUN	ZEB1,break_strong	.	0	NO
95	rs2615075	225934295	A	G	1	1	1	0	1	1	1	1	1	1	1	1	0	0	1	1	1	0	1	1	1	0	1	1	0	1	1	21	KAP1|CTCF	YY1,gain_strong	.	0	NO
96	rs34824645	225934339	CA	C	1	1	1	0	1	1	1	1	1	1	1	1	0	0	1	1	1	0	1	1	1	0	1	1	0	1	1	21	POLR2A|CTCF|KAP1	|	.	0	NO
97	rs12021669	225954461	T	A	1	1	1	0	1	1	1	0	1	1	0	1	0	1	1	1	1	1	1	1	1	0	1	1	0	1	1	21	TCF7L2	STAT5A,break_strong|FOXC1,gain_strong	.	0	NO
98	rs12741681	225997741	C	A	1	1	0	1	1	1	0	1	1	1	1	0	0	0	1	1	1	1	1	0	1	1	1	1	1	1	1	21	E2F4|SIN3AK20|E2F1|CEBPD|YY1|HMGN3|FOXP2|TCF7L2|THAP1|TBP|E2F6|RAD21|NRF1|TAF1|PHF8|CCNT2|CHD1|MAZ|POLR2A|UBTF|ZNF263	|	.	0	NO
99	rs6690898	227544954	T	G	1	1	0	1	1	1	0	0	1	1	0	1	0	1	1	1	1	0	1	1	1	1	1	1	1	1	1	21	FOS|PHF8|SAP30|MAX|RCOR1|SMARCB1|KAP1|RBBP5|NFE2|POLR2A|MAFK	|	.	0	NO
100	rs10799308	225610492	C	T	1	1	1	0	0	1	0	0	1	1	1	0	1	1	1	1	1	0	1	1	1	1	1	1	0	1	1	20	|	HNF4A,gain_strong	.	0	NO
101	rs6684787	225612738	T	C	1	1	1	1	0	1	0	1	1	1	1	0	0	1	1	1	1	1	1	0	0	1	1	1	0	1	1	20	|	HNF4A,gain_strong|MZF1,gain_strong|IKZF1,break_weak|SMAD,break_strong	.	0	NO
102	rs16844878	225613736	A	G	1	1	0	1	1	1	0	1	1	1	0	1	0	1	1	1	1	1	1	0	0	1	1	1	0	1	1	20	GATA3	BRCA1,gain_strong	.	0	NO
103	rs12405879	225650979	G	A	1	1	1	1	1	0	1	1	1	1	1	0	0	1	1	1	1	1	1	1	0	0	1	1	1	0	0	20	ZNF263	FOS,gain_weak	.	0	NO
104	rs12025085	225955672	G	A	1	1	0	0	1	1	0	1	1	1	0	1	0	1	1	1	1	1	1	1	1	1	0	1	0	1	1	20	CEBPB|CEBPD|EP300|SIN3AK20|TFAP2C|FOXA2|FOXP2|TEAD4|SP1|TCF7L2|JUND|FOXA1|MAZ|EGR1|MXI1|HNF4G|HDAC2|NFIC|ELF1	NR5A2,break_strong|RAR,break_strong|HNF4A,break_strong|ESRRB,break_strong|PPARGC1A,break_strong|NR5A1,break_strong	.	0	NO
105	rs2078389	225956883	T	C	0	1	1	0	1	1	0	1	1	1	1	1	1	1	1	1	1	1	1	1	0	0	1	1	1	0	0	20	RCOR1|TAL1|EGR1|E2F1|GATA2|ZNF217|MAZ|EP300|JUND|POLR2A|ESR1|GATA1|GATA3|TEAD4|HDAC1	HDX,break_strong	.	0	NO
106	rs12034342	225957206	C	T	1	1	1	0	1	1	0	1	1	0	0	1	1	1	1	1	1	1	1	1	1	0	1	1	1	0	0	20	HDAC1|E2F1	WT1,break_strong|PAX4,break_strong|CACBP,break_weak|GATA1,gain_strong|TEAD1,gain_strong|MZF1,gain_strong|GATA2,gain_strong	.	0	NO
107	rs12727007	225997689	T	C	1	1	0	1	1	1	0	1	1	1	1	0	0	0	1	1	1	0	1	0	1	1	1	1	1	1	1	20	E2F4|SIN3AK20|E2F1|CEBPD|YY1|HMGN3|FOXP2|TCF7L2|TBP|RAD21|E2F6|NRF1|TAF1|CCNT2|PHF8|CHD1|MAZ|UBTF|POLR2A|ZNF263	MZF1,gain_strong	.	0	NO
108	rs76889922	226104283	C	T	1	1	1	1	1	1	1	1	1	1	1	1	0	1	1	1	1	0	1	0	0	0	1	1	1	0	0	20	|	|	.	0	NO
109	rs16847647	227502076	G	A	1	1	1	1	1	1	0	0	1	1	1	0	0	0	1	1	1	0	1	0	1	1	1	1	1	1	1	20	|	CEBPB,break_strong|NFIC,break_strong|IRF3,break_strong|OTX,gain_strong	.	0	NO
110	rs67723257	227502320	G	C	1	1	1	1	1	1	0	1	1	1	0	0	0	0	1	1	1	1	1	0	1	1	1	1	0	1	1	20	SMARCB1|EP300	|	.	0	NO
111	rs16847649	227502331	G	C	1	1	1	1	1	1	0	1	1	1	0	0	0	0	1	1	1	1	1	0	1	1	1	1	0	1	1	20	EP300|SMARCB1	|	.	0	NO
112	rs6678087	225610861	T	C	1	1	1	1	0	1	1	1	1	1	1	1	0	0	1	0	1	0	1	0	0	1	1	0	1	1	1	19	GATA3	OTX,break_strong	.	0	NO
113	rs6686611	225610906	G	T	1	1	1	1	0	1	1	1	1	1	1	1	0	0	1	0	1	0	1	0	0	1	1	0	1	1	1	19	GATA3|GATA2	|	.	0	NO
114	rs2615057	225882411	T	C	1	1	1	1	1	0	0	1	1	0	1	1	1	1	0	1	1	0	1	1	1	0	1	0	1	0	1	19	KAP1	NFIC,gain_strong|ESR1,break_strong|NR2F1,break_strong	.	0	NO
115	rs1557091	225955918	A	T	1	1	1	0	1	1	0	1	1	1	0	1	0	1	1	1	1	1	1	1	1	0	0	1	0	1	0	19	TFAP2C|FOS|MYC	NR2E3,gain_strong	.	0	NO
116	rs1557092	225955919	T	C	1	1	1	0	1	1	0	1	1	1	0	1	0	1	1	1	1	1	1	1	1	0	0	1	0	1	0	19	MYC|TFAP2C|FOS	|	.	0	NO
117	rs71281014	225998467	T	TG	1	1	1	1	0	1	0	1	1	1	1	1	0	0	1	1	0	1	0	0	1	1	1	1	0	1	1	19	SMARCB1	|	.	0	NO
118	rs2036870	226252232	C	T	1	1	0	1	1	1	1	1	1	1	1	0	0	1	1	1	1	1	0	0	0	1	0	1	0	1	1	19	MAZ|CHD1|PML|CCNT2|GTF2B|CTCF|TBL1XR1|MXI1|WRNIP1|ZNF143|ZNF263|ELF1|RUNX3|POLR2A|MYBL2|TBP|SMC3|TEAD4|FOXM1|YY1	ZNF354C,break_strong	.	0	NO
119	rs76671107	226270542	G	A	0	1	1	1	0	1	0	1	1	1	1	0	0	0	1	1	1	0	1	1	1	1	0	1	1	1	1	19	MAFF	NR3C1,break_strong|STAT5A,break_strong	.	0	NO
120	rs10591101	226299163	CTG	C	1	1	1	1	1	0	0	1	1	1	1	0	0	1	1	1	1	0	1	1	1	0	1	1	1	0	0	19	ZBTB33|POLR2A|NR2F2|JUNB|CBX3|ETS1|PML|TBL1XR1|MXI1|TEAD4|REST|IRF1|GATA1|CEBPB|RCOR1|SIN3A|ATF1|BHLHE40|BCLAF1|ZNF274|CTBP2|EBF1|STAT2|ARID3A|SMARCB1|NRF1|TAF1|TAL1|WRNIP1|TBP|JUND|YY1|GATA2|MYC	|	.	0	NO
121	rs1295645	227059037	C	T	1	1	0	1	1	1	0	1	0	1	0	0	0	1	1	1	1	1	1	1	1	0	1	1	0	1	1	19	BHLHE40|SAP30	OVOL2,break_strong|MZF1,break_strong	.	0	NO
122	rs1056607	225611661	C	T	1	1	1	1	0	1	0	0	1	1	1	0	0	1	0	1	1	1	1	0	0	1	1	1	0	1	1	18	|	|	.	0	NO
123	rs1340867	225611845	C	T	1	1	1	1	0	1	0	0	1	1	1	0	0	1	0	1	1	1	1	0	0	1	1	1	0	1	1	18	|	|	.	0	NO
124	rs10799309	225649508	G	A	1	1	1	1	0	0	1	1	1	1	1	0	0	1	1	1	1	1	1	1	0	0	1	0	1	0	0	18	|	SP1,break_weak|TEAD2,break_weak|TBP,break_strong|YY1,break_weak|SREBF1,gain_strong	.	0	NO
125	rs12405904	225651167	G	A	1	1	0	1	1	0	1	1	1	0	1	0	0	1	1	1	1	1	1	1	0	0	1	1	1	0	0	18	ZNF263	|	.	0	NO
126	rs72750899	225651174	G	T	1	1	0	1	1	0	1	1	1	0	1	0	0	1	1	1	1	1	1	1	0	0	1	1	1	0	0	18	ZNF263	AHR::ARNT::HIF1A,gain_strong|MYC,break_weak|FOS,break_strong|TEAD2,break_strong|AHR::ARNT,gain_strong	.	0	NO
127	rs71721827	225844966	C	CT	1	1	0	1	1	1	0	0	0	1	0	1	0	0	1	1	1	0	1	1	1	1	1	1	0	1	1	18	|	|	.	0	NO
128	rs1341605	225881238	A	G	1	1	1	1	1	0	0	1	1	0	1	1	0	0	0	1	1	0	1	1	1	0	1	1	1	0	1	18	MAFK|MAFF	IRF1,break_strong|ZNF354C,gain_strong	.	0	NO
129	rs4653670	225956154	C	G	0	1	1	0	1	1	0	1	1	1	0	1	0	1	1	1	1	1	1	1	1	0	0	1	0	0	1	18	MYC	OVOL2,gain_weak	.	0	NO
130	rs12033959	226373086	T	G	0	1	0	1	1	1	0	1	1	1	0	0	0	1	1	1	1	0	1	1	1	1	0	1	0	1	1	18	CEBPB	|	.	0	NO
131	rs10915962	226411317	C	T	1	1	1	1	1	0	0	0	1	0	1	1	1	1	1	1	1	1	1	0	0	0	0	1	1	1	0	18	HNF4G|TBP|TCF7L2|POLR2A|GABPA|EZH2|TAF1|ZBTB7A	CACBP,break_strong|SIN3A,break_strong|TFAP2A,break_weak	.	0	NO
132	rs17592190	227162212	C	T	1	1	1	0	0	1	1	1	1	1	1	1	0	1	1	1	1	0	1	1	0	0	0	1	1	0	0	18	SP1	NFKB1,gain_weak	.	0	NO
133	rs12131933	227501984	T	G	1	1	1	1	0	1	0	0	1	1	0	0	0	0	1	1	1	0	1	0	1	1	1	1	1	1	1	18	MAFK|MAFF	FOXD3,break_strong	.	0	NO
134	rs72320000	225651223	GGA	G	1	1	0	1	1	0	1	1	0	0	1	0	0	1	1	1	1	1	1	1	0	0	1	1	1	0	0	17	ZNF263	|	.	0	NO
135	rs3904084	225837438	C	G	0	1	0	1	1	1	0	0	1	1	0	1	0	0	1	1	1	0	1	0	1	1	1	1	0	1	1	17	|	GATA,gain_strong|GATA2,gain_strong|STAT6,gain_weak|GATA3,gain_strong|GATA6,gain_strong|GATA4,gain_strong	.	0	NO
136	rs10915853	225842390	C	T	0	1	0	1	1	1	0	0	0	1	1	1	0	0	1	1	1	0	1	0	1	1	1	1	0	1	1	17	|	IKZF1,gain_strong	.	0	NO
137	rs1857009	225881413	G	T	1	1	1	1	1	0	0	1	1	0	1	1	0	0	0	1	1	0	1	1	1	0	1	0	1	0	1	17	|	PAX2,break_weak	.	0	NO
138	rs10753409	225997475	A	G	1	1	0	1	1	1	0	0	0	1	0	1	0	0	1	1	1	0	1	0	0	1	1	1	1	1	1	17	E2F1|CHD1	RAD21,gain_strong|KLF12,gain_weak	.	0	NO
139	rs12403480	226005560	C	T	1	0	0	1	0	1	0	1	1	1	0	1	0	1	1	1	1	0	0	0	1	1	1	1	0	1	1	17	E2F6|USF2|TCF7L2|REST|TCF12|MAFK|JUND|STAT3|USF1|YY1|ESR1|MYC|EP300|ATF3|FOS|E2F4|NR3C1|NFE2|BCL3|POLR2A|MAZ|CHD2|TAF1|BACH1|FOSL2|MAFF|MAX	HNF4A,break_strong	.	0	NO
140	rs10799340	226375267	C	A	1	1	0	1	0	1	0	1	1	1	1	0	1	0	1	1	1	0	1	0	0	0	1	1	1	1	0	17	|	YY1,break_strong	.	0	NO
141	rs2695243	226593141	A	C	1	1	1	1	0	1	0	0	1	1	0	0	0	1	1	1	1	1	1	0	0	1	0	1	0	1	1	17	RBBP5|CHD1|POLR2A|YY1	|	.	0	NO
142	rs7522351	226593268	A	C	1	0	1	1	0	1	0	0	1	1	0	1	0	1	1	1	1	1	1	0	0	1	0	1	0	1	1	17	RUNX3|POLR2A|YY1|BCLAF1|RBBP5|KAP1|SIN3AK20|CHD1|GATA2	IKZF1,break_strong|MAFK,break_weak	.	0	NO
143	rs7525191	226593271	T	G	1	0	1	1	0	1	0	0	1	1	0	1	0	1	1	1	1	1	1	0	0	1	0	1	0	1	1	17	CHD1|GATA2|SIN3AK20|KAP1|BCLAF1|RBBP5|RUNX3|POLR2A|YY1	MAFK,break_strong	.	0	NO
144	rs147889095	226924875	ACTGCCGCTG	A	1	1	1	1	0	0	1	0	0	0	1	1	1	1	1	1	1	0	1	0	1	0	0	1	0	1	1	17	RBBP5|TCF3|CTCF	|	.	0	NO
145	rs61833993	227160882	G	A	1	1	1	1	1	0	1	1	1	0	1	1	0	1	1	1	1	1	1	1	0	0	0	0	0	0	0	17	|	ZBTB33,gain_strong	.	0	NO
146	rs66854285	227501944	TAAAAC	T	1	1	1	1	0	1	0	0	1	1	0	0	0	0	1	1	1	0	1	0	0	1	1	1	1	1	1	17	MAFF|MAFK	|	.	0	NO
147	rs6675521	227544702	C	T	1	1	0	1	0	1	0	0	1	1	0	0	0	0	1	1	1	0	1	0	1	1	1	1	1	1	1	17	NR3C1|MYC|MAX|POLR2A|TCF12	|	.	0	NO
148	rs12047613	227544843	T	A	1	1	0	1	0	1	0	0	1	1	0	0	0	0	1	1	1	0	1	0	1	1	1	1	1	1	1	17	RBBP5|MYC	GATA4,break_weak|GATA5,break_weak|GATA3,break_weak|GATA,break_weak	.	0	NO
149	rs61833060	227545608	G	A	0	1	0	1	0	1	0	0	1	1	0	0	0	1	1	1	1	0	1	0	1	1	1	1	1	1	1	17	GTF2F1|STAT3|SMARCC1|POLR2A|RAD21|SMARCA4|ARID3A|ELK4|STAT1	IRF5,break_strong	.	0	NO
150	rs72750896	225649689	A	C	1	1	1	1	0	0	1	1	1	1	1	0	0	1	1	1	1	1	1	1	0	0	0	0	0	0	0	16	|	MYOG,break_strong|TFAP4,break_strong	.	0	NO
151	rs77920900	225952271	G	A	1	1	0	0	1	1	0	0	0	1	0	1	0	0	1	1	1	0	1	1	1	0	1	1	0	1	1	16	IKZF1|SPI1|IRF4|PAX5	|	.	0	NO
152	rs10915875	225959519	T	C	1	0	0	0	1	1	0	0	1	1	0	1	0	0	1	1	1	0	1	1	1	0	1	1	0	1	1	16	|	KLF12,break_weak|NR3C1,break_strong	.	0	NO
153	rs4653432	225959532	G	A	1	0	0	0	1	1	0	0	1	1	0	1	0	0	1	1	1	0	1	1	1	0	1	1	0	1	1	16	|	CACBP,gain_strong	.	0	NO
154	rs6677132	225967597	A	C	0	1	0	1	0	1	0	0	1	1	0	1	0	0	1	1	1	0	1	1	1	1	0	1	0	1	1	16	POLR2A	STAT5A,break_weak	.	0	NO
155	rs360066	226104676	T	G	1	1	0	1	1	1	1	1	1	0	1	0	0	1	1	1	1	0	0	1	0	0	0	1	1	0	0	16	GATA2	STAT6,gain_strong|STAT3,gain_strong	.	0	NO
156	rs1511056	226253127	T	G	0	1	0	1	1	1	0	0	1	1	0	0	0	1	1	1	1	1	1	0	1	0	0	1	0	1	1	16	|	STAT3,gain_weak|STAT3,gain_strong|STAT5A,gain_weak|FOXA1,gain_weak	.	0	NO
157	rs3754370	226592278	G	A	1	1	0	1	1	1	0	0	1	0	0	1	0	1	1	1	1	0	1	0	0	1	0	1	0	1	1	16	|	STAT3,gain_strong|SIN3A,break_strong	.	0	NO
158	rs3768383	226850520	A	G	1	1	0	0	0	0	1	0	1	1	0	1	0	0	1	1	1	0	1	1	1	0	1	1	0	1	1	16	RELA|ATF2|MAZ|RFX5|ELF1|RUNX3|POLR2A|NFIC|SMARCC1|BATF|JUN|KAP1|RCOR1|EP300|FOS|GATA2|MAFK|JUND|NFYB|RAD21|SMC3|TBP|TFAP2C	NKX2-5,break_strong	.	0	NO
159	rs72091898	226878232	CCTA	C	1	0	1	1	0	0	1	0	0	1	1	1	0	1	1	1	1	0	1	1	1	0	0	1	1	0	0	16	FOXP2	|	.	0	NO
160	rs11808186	227231355	C	A	1	1	0	1	1	0	0	1	0	1	0	0	0	1	1	1	1	0	0	1	1	0	0	1	1	1	1	16	|	|	.	0	NO
161	rs7519121	227486433	C	A	0	1	1	0	1	1	0	0	0	1	0	0	0	0	1	1	1	0	1	1	1	1	1	1	0	1	1	16	SMARCB1|TAL1	|	.	0	NO
162	rs16847690	227544513	T	C	1	1	0	0	0	1	0	0	1	1	0	0	0	0	1	1	1	0	1	0	1	1	1	1	1	1	1	16	TFAP2C|RAD21|NANOG|TBP|SMC3|JUND|GTF2F1|ESR1|TCF12|CEBPB|NR2C2|MYC|EP300|TFAP2A|JUN|NR3C1|POLR2A|HDAC2|GABPA|MAX|CTCF	|	.	0	NO
163	rs6684956	225649159	A	T	1	1	0	0	0	0	0	1	1	1	1	0	0	1	1	1	1	1	1	1	0	0	1	0	1	0	0	15	MYC	|	.	0	NO
164	rs1771319	225697016	C	A	1	1	0	0	0	1	0	0	0	1	0	1	0	1	1	1	1	0	0	0	1	1	1	1	0	1	1	15	SPI1	|	.	0	NO
165	rs2639712	225842940	T	C	0	1	0	0	1	1	0	0	0	1	0	1	0	0	1	1	1	0	1	0	1	1	1	1	0	1	1	15	POLR2A|ESR1|KAP1|NR3C1	STAT5A,break_strong	.	0	NO
166	rs17504298	225883399	C	T	0	1	0	1	1	1	0	1	1	0	1	1	0	0	1	1	1	0	1	1	0	0	1	0	1	0	0	15	|	|	.	0	NO
167	rs4653671	225959328	C	T	1	0	1	0	1	1	0	0	0	1	0	1	0	1	0	1	1	0	1	0	1	0	1	1	0	1	1	15	|	ID4,break_strong|MESP1,break_strong|ZEB1,break_strong|YY1,gain_strong|RUNX2,break_strong|RUNX1,break_strong|TCF4,break_strong|USF2,break_strong|ZEB1,break_weak|TCF3,break_strong|TCF12,break_strong	.	0	NO
168	rs372590784	225968967	GTTTTGGTTAT	G	1	1	0	1	0	1	0	0	0	1	0	1	0	1	1	1	1	0	1	0	0	1	0	1	0	1	1	15	|	|	.	0	NO
169	rs56145655	226104491	A	C	1	1	0	0	1	1	1	1	1	0	1	1	0	1	1	1	1	0	0	0	0	0	0	1	1	0	0	15	|	STAT3,break_strong|TFCP2,gain_weak|HNF4A,gain_strong|TFAP4,gain_strong|MYOG,gain_strong	.	0	NO
170	rs80097623	226107335	C	T	1	1	0	1	0	1	0	0	0	1	1	1	0	0	1	1	1	0	1	0	0	1	0	1	0	1	1	15	|	GATA1,gain_strong|GATA2,gain_strong|YY1,gain_strong|TAL1,gain_strong	.	0	NO
171	rs143998050	226188246	AT	A	1	1	0	0	1	0	1	1	1	0	1	1	1	0	0	1	1	1	1	0	0	0	1	0	1	0	0	15	POLR2A	|	.	0	NO
172	rs10915936	226296603	G	A	1	0	1	0	0	1	0	1	1	1	0	0	0	0	1	1	1	1	1	1	0	0	1	0	0	1	1	15	|	|	.	0	NO
173	rs111510118	227323316	G	A	1	1	1	1	1	0	1	0	0	0	1	0	0	0	1	0	1	0	1	1	0	0	1	0	1	1	1	15	|	STAT6,gain_strong|ETS1,gain_strong|STAT3,gain_strong	.	0	NO
174	rs10799386	227324674	C	A	1	1	1	1	0	1	0	0	0	0	0	0	0	0	1	1	1	0	1	1	0	0	1	1	1	1	1	15	|	HLTF,gain_weak	.	0	NO
175	rs68077109	227486671	A	C	0	1	0	0	1	1	0	0	0	1	0	0	0	0	1	1	1	1	1	0	1	1	1	1	0	1	1	15	SMARCB1	STAT3,gain_strong|STAT1,gain_weak|STAT6,gain_weak	.	0	NO
176	rs35433023	227544266	G	GA	0	1	0	0	0	1	0	0	1	1	0	0	0	0	1	1	1	0	1	0	1	1	1	1	1	1	1	15	TFAP2C|TBP|TFAP2A|GTF2F1|CTCF	|	.	0	NO
