# Supplementary material for: Association of PARP1 polymorphisms with response to chemotherapy in patients with high‐risk neuroblastoma
Source: J Cell Mol Med. 2020 Feb 27;24(7):4072–81. doi: 10.1111/jcmm.15058 (PMC7171401; doi:10.1111/jcmm.15058)
Supplement: Supplementary file 3 [file JCMM-24-4072-s003.xlsx]

## Sheet: GTEx Portal.csv
Supplementary Table 2. SNPs that affect PARP1 gene expression
Variant Id	SNP Id	P-Value	NES	Tissue
1_226607892_G_A_b37	rs1858549	5.2e-24	-0.23	Nerve - Tibial
1_226607796_GC_G_b37	rs869044100	2e-23	-0.23	Nerve - Tibial
1_226606536_G_A_b37	rs2136875	2.7e-23	-0.23	Nerve - Tibial
1_226608104_C_A_b37	rs1858550	2.9e-23	-0.23	Nerve - Tibial
1_226607774_A_G_b37	rs1858548	3.1e-23	-0.23	Nerve - Tibial
1_226603635_T_C_b37	rs2695237	3.6e-23	-0.23	Nerve - Tibial
1_226603897_T_G_b37	rs9426568	3.6e-23	0.23	Nerve - Tibial
1_226605765_T_C_b37	rs2570369	4.3e-23	-0.23	Nerve - Tibial
1_226607336_T_C_b37	rs2695240	4.3e-23	-0.23	Nerve - Tibial
1_226607385_T_C_b37	rs2570370	4.3e-23	-0.23	Nerve - Tibial
1_226604236_CT_C_b37	rs796831919	4.6e-23	-0.23	Nerve - Tibial
1_226604638_A_G_b37	rs1341333	4.6e-23	-0.23	Nerve - Tibial
1_226605081_C_T_b37	rs1341335	4.6e-23	-0.23	Nerve - Tibial
1_226605227_T_C_b37	rs2695239	4.6e-23	-0.23	Nerve - Tibial
1_226605373_T_C_b37	rs2570368	4.6e-23	-0.23	Nerve - Tibial
1_226604519_G_C_b37	rs2695238	6.2e-23	-0.23	Nerve - Tibial
1_226600660_A_ACT_b37	rs397862151	1e-22	-0.23	Nerve - Tibial
1_226605024_A_G_b37	rs1341334	1.4e-22	-0.23	Nerve - Tibial
1_226600665_C_A_b37	rs2377013	1.8e-22	-0.23	Nerve - Tibial
1_226597341_A_G_b37	rs2793378	5.6e-22	-0.22	Nerve - Tibial
1_226601874_G_A_b37	rs2666427	6.7e-22	-0.22	Nerve - Tibial
1_226598652_A_G_b37	rs1104893	7.8e-22	-0.22	Nerve - Tibial
1_226600639_T_C_b37	rs2793377	7.8e-22	-0.22	Nerve - Tibial
1_226601135_T_C_b37	rs2249844	7.8e-22	-0.22	Nerve - Tibial
1_226601242_T_C_b37	rs1397550	7.8e-22	-0.22	Nerve - Tibial
1_226601320_G_A_b37	rs1828446	7.8e-22	-0.22	Nerve - Tibial
1_226601401_A_G_b37	rs1828445	7.8e-22	-0.22	Nerve - Tibial
1_226601706_T_A_b37	rs2793654	7.8e-22	-0.22	Nerve - Tibial
1_226601884_A_C_b37	rs1865222	9.3e-22	-0.22	Nerve - Tibial
1_226601974_G_T_b37	rs1865221	9.3e-22	-0.22	Nerve - Tibial
1_226602286_T_C_b37	rs1865220	1.5e-21	-0.22	Nerve - Tibial
1_226602556_A_G_b37	rs2695235	1.5e-21	-0.22	Nerve - Tibial
1_226602814_T_A_b37	rs2793655	1.5e-21	-0.22	Nerve - Tibial
1_226602921_A_G_b37	rs2793376	1.5e-21	-0.22	Nerve - Tibial
1_226596389_A_G_b37	rs1341336	3.3e-21	-0.22	Nerve - Tibial
1_226594301_C_T_b37	rs2048426	6.5e-21	-0.22	Nerve - Tibial
1_226603003_T_C_b37	rs2695236	2.7e-20	-0.22	Nerve - Tibial
1_226591243_T_G_b37	rs1417765	3.8e-20	-0.22	Nerve - Tibial
1_226550924_G_C_b37	rs747657	6.1e-20	0.22	Nerve - Tibial
1_226564691_T_C_b37	rs3219090	6.1e-20	0.22	Nerve - Tibial
1_226583007_G_C_b37	rs2048424	6.7e-20	-0.22	Nerve - Tibial
1_226585165_C_CAAG_b37	rs398089925	6.8e-20	-0.22	Nerve - Tibial
1_226559572_TA_T_b37	rs397729728	1e-19	0.22	Nerve - Tibial
1_226561064_C_A_b37	rs3754376	1e-19	0.22	Nerve - Tibial
1_226588977_C_G_b37	rs2793380	1e-19	-0.22	Nerve - Tibial
1_226589709_C_T_b37	rs2666428	1e-19	-0.22	Nerve - Tibial
1_226590972_T_C_b37	rs2793657	1e-19	-0.22	Nerve - Tibial
1_226583417_C_T_b37	rs2793382	1.6e-19	-0.22	Nerve - Tibial
1_226573364_A_G_b37	rs1805414	1.7e-19	-0.22	Nerve - Tibial
1_226575749_T_C_b37	rs2027439	1.7e-19	-0.22	Nerve - Tibial
1_226556443_A_T_b37	rs3219119	2.2e-19	0.22	Nerve - Tibial
1_226557504_A_C_b37	rs3219112	2.4e-19	0.22	Nerve - Tibial
1_226595403_A_AGGGCCC_b37	rs3046771	5.3e-19	-0.21	Nerve - Tibial
1_226537368_T_A_b37	rs2377313	7.1e-18	0.21	Nerve - Tibial
1_226544420_T_C_b37	rs12567614	2e-16	0.18	Nerve - Tibial
1_226544831_C_T_b37	rs11801168	5.5e-16	0.18	Nerve - Tibial
1_226537868_C_T_b37	rs878366	8.6e-16	0.18	Nerve - Tibial
1_226542114_G_C_b37	rs6677172	1e-15	0.18	Nerve - Tibial
1_226543113_C_T_b37	rs10915986	1e-15	0.18	Nerve - Tibial
1_226605024_A_G_b37	rs1341334	9.8e-14	-0.16	Cells - Transformed fibroblasts
1_226605081_C_T_b37	rs1341335	9.8e-14	-0.16	Cells - Transformed fibroblasts
1_226605227_T_C_b37	rs2695239	9.8e-14	-0.16	Cells - Transformed fibroblasts
1_226605373_T_C_b37	rs2570368	9.8e-14	-0.16	Cells - Transformed fibroblasts
1_226603635_T_C_b37	rs2695237	1.2e-13	-0.16	Cells - Transformed fibroblasts
1_226603897_T_G_b37	rs9426568	1.2e-13	0.16	Cells - Transformed fibroblasts
1_226604236_CT_C_b37	rs796831919	1.2e-13	-0.16	Cells - Transformed fibroblasts
1_226604638_A_G_b37	rs1341333	1.2e-13	-0.16	Cells - Transformed fibroblasts
1_226605765_T_C_b37	rs2570369	1.2e-13	-0.16	Cells - Transformed fibroblasts
1_226595403_A_AGGGCCC_b37	rs3046771	1.3e-13	-0.17	Cells - Transformed fibroblasts
1_226604519_G_C_b37	rs2695238	1.5e-13	-0.16	Cells - Transformed fibroblasts
1_226606536_G_A_b37	rs2136875	1.9e-13	-0.16	Cells - Transformed fibroblasts
1_226597341_A_G_b37	rs2793378	2.1e-13	-0.16	Cells - Transformed fibroblasts
1_226601135_T_C_b37	rs2249844	2.5e-13	-0.16	Cells - Transformed fibroblasts
1_226601242_T_C_b37	rs1397550	2.5e-13	-0.16	Cells - Transformed fibroblasts
1_226601320_G_A_b37	rs1828446	2.5e-13	-0.16	Cells - Transformed fibroblasts
1_226601401_A_G_b37	rs1828445	2.5e-13	-0.16	Cells - Transformed fibroblasts
1_226601706_T_A_b37	rs2793654	2.5e-13	-0.16	Cells - Transformed fibroblasts
1_226600639_T_C_b37	rs2793377	2.5e-13	-0.16	Cells - Transformed fibroblasts
1_226600660_A_ACT_b37	rs397862151	2.5e-13	-0.16	Cells - Transformed fibroblasts
1_226598652_A_G_b37	rs1104893	2.5e-13	-0.16	Cells - Transformed fibroblasts
1_226602814_T_A_b37	rs2793655	2.6e-13	-0.16	Cells - Transformed fibroblasts
1_226602921_A_G_b37	rs2793376	2.6e-13	-0.16	Cells - Transformed fibroblasts
1_226602286_T_C_b37	rs1865220	2.6e-13	-0.16	Cells - Transformed fibroblasts
1_226607336_T_C_b37	rs2695240	2.6e-13	-0.16	Cells - Transformed fibroblasts
1_226607385_T_C_b37	rs2570370	2.6e-13	-0.16	Cells - Transformed fibroblasts
1_226607774_A_G_b37	rs1858548	2.6e-13	-0.16	Cells - Transformed fibroblasts
1_226596389_A_G_b37	rs1341336	4.5e-13	-0.16	Cells - Transformed fibroblasts
1_226602556_A_G_b37	rs2695235	4.7e-13	-0.16	Cells - Transformed fibroblasts
1_226600665_C_A_b37	rs2377013	5.6e-13	-0.16	Cells - Transformed fibroblasts
1_226556443_A_T_b37	rs3219119	5.9e-13	0.16	Cells - Transformed fibroblasts
1_226594301_C_T_b37	rs2048426	7.2e-13	-0.16	Cells - Transformed fibroblasts
1_226601874_G_A_b37	rs2666427	7.8e-13	-0.15	Cells - Transformed fibroblasts
1_226601884_A_C_b37	rs1865222	8.1e-13	-0.15	Cells - Transformed fibroblasts
1_226601974_G_T_b37	rs1865221	8.1e-13	-0.15	Cells - Transformed fibroblasts
1_226607796_GC_G_b37	rs869044100	9.8e-13	-0.15	Cells - Transformed fibroblasts
1_226603003_T_C_b37	rs2695236	1e-12	-0.16	Cells - Transformed fibroblasts
1_226575749_T_C_b37	rs2027439	1.6e-12	-0.15	Cells - Transformed fibroblasts
1_226573364_A_G_b37	rs1805414	1.6e-12	-0.15	Cells - Transformed fibroblasts
1_226537868_C_T_b37	rs878366	1.8e-12	0.15	Cells - Transformed fibroblasts
1_226557504_A_C_b37	rs3219112	1.9e-12	0.15	Cells - Transformed fibroblasts
1_226608104_C_A_b37	rs1858550	2e-12	-0.15	Cells - Transformed fibroblasts
1_226612949_A_G_b37	rs907186	2e-12	0.19	Nerve - Tibial
1_226583417_C_T_b37	rs2793382	2e-12	-0.15	Cells - Transformed fibroblasts
1_226588977_C_G_b37	rs2793380	2e-12	-0.15	Cells - Transformed fibroblasts
1_226589709_C_T_b37	rs2666428	2e-12	-0.15	Cells - Transformed fibroblasts
1_226590972_T_C_b37	rs2793657	2e-12	-0.15	Cells - Transformed fibroblasts
1_226542114_G_C_b37	rs6677172	4e-12	0.15	Cells - Transformed fibroblasts
1_226543113_C_T_b37	rs10915986	4e-12	0.15	Cells - Transformed fibroblasts
1_226561064_C_A_b37	rs3754376	4.5e-12	0.15	Cells - Transformed fibroblasts
1_226537368_T_A_b37	rs2377313	5e-12	0.15	Cells - Transformed fibroblasts
1_226559572_TA_T_b37	rs397729728	5.5e-12	0.15	Cells - Transformed fibroblasts
1_226585165_C_CAAG_b37	rs398089925	6.1e-12	-0.15	Cells - Transformed fibroblasts
1_226544420_T_C_b37	rs12567614	6.9e-12	0.14	Cells - Transformed fibroblasts
1_226544831_C_T_b37	rs11801168	7.1e-12	0.15	Cells - Transformed fibroblasts
1_226564691_T_C_b37	rs3219090	7.2e-12	0.15	Cells - Transformed fibroblasts
1_226583007_G_C_b37	rs2048424	7.6e-12	-0.15	Cells - Transformed fibroblasts
1_226607892_G_A_b37	rs1858549	8.1e-12	-0.15	Cells - Transformed fibroblasts
1_226550924_G_C_b37	rs747657	1.3e-11	0.15	Cells - Transformed fibroblasts
1_226591243_T_G_b37	rs1417765	1.9e-11	-0.15	Cells - Transformed fibroblasts
1_226599374_C_T_b37	rs6665208	9.8e-11	-0.18	Cells - Transformed fibroblasts
1_226601681_G_A_b37	rs10915987	2.5e-10	-0.19	Nerve - Tibial
1_226597593_T_C_b37	rs59672299	2.9e-10	-0.17	Cells - Transformed fibroblasts
1_226600354_G_A_b37	rs4653735	2.9e-10	-0.17	Cells - Transformed fibroblasts
1_226595389_C_G_b37	rs4653734	3e-10	-0.17	Cells - Transformed fibroblasts
1_226601681_G_A_b37	rs10915987	3.2e-10	-0.17	Cells - Transformed fibroblasts
1_226602397_C_T_b37	rs28407557	4.1e-10	-0.19	Nerve - Tibial
1_226604893_C_T_b37	rs12025487	4.4e-10	-0.16	Cells - Transformed fibroblasts
1_226603745_C_T_b37	rs12068460	5e-10	-0.16	Cells - Transformed fibroblasts
1_226537522_C_T_b37	rs878367	5.1e-10	-0.17	Cells - Transformed fibroblasts
1_226573402_T_C_b37	rs1805408	5.3e-10	-0.18	Nerve - Tibial
1_226574722_T_C_b37	rs12068649	5.3e-10	-0.18	Nerve - Tibial
1_226576906_T_C_b37	rs4653445	5.3e-10	-0.18	Nerve - Tibial
1_226589396_C_T_b37	rs3219031	5.3e-10	-0.18	Nerve - Tibial
1_226589833_T_C_b37	rs1805407	5.3e-10	-0.18	Nerve - Tibial
1_226592745_G_A_b37	rs3768347	5.3e-10	-0.18	Nerve - Tibial
1_226592854_T_C_b37	rs3768346	5.3e-10	-0.18	Nerve - Tibial
1_226597593_T_C_b37	rs59672299	5.4e-10	-0.19	Nerve - Tibial
1_226600354_G_A_b37	rs4653735	5.4e-10	-0.19	Nerve - Tibial
1_226600947_T_C_b37	rs6679573	5.5e-10	-0.16	Cells - Transformed fibroblasts
1_226596079_C_T_b37	rs7527192	6e-10	-0.18	Nerve - Tibial
1_226596019_A_T_b37	rs7531668	6.1e-10	-0.18	Nerve - Tibial
1_226609436_C_T_b37	rs6681537	6.2e-10	-0.17	Cells - Transformed fibroblasts
1_226602397_C_T_b37	rs28407557	6.6e-10	-0.16	Cells - Transformed fibroblasts
1_226572794_C_T_b37	rs3219058	6.9e-10	-0.16	Cells - Transformed fibroblasts
1_226596039_C_T_b37	rs2077197	6.9e-10	-0.18	Nerve - Tibial
1_226600947_T_C_b37	rs6679573	7.1e-10	-0.18	Nerve - Tibial
1_226585303_T_C_b37	rs7542788	7.2e-10	-0.18	Nerve - Tibial
1_226585516_C_A_b37	rs10799349	8e-10	-0.18	Nerve - Tibial
1_226595389_C_G_b37	rs4653734	8.6e-10	-0.18	Nerve - Tibial
1_226609339_A_C_b37	rs1433574	8.9e-10	-0.19	Nerve - Tibial
1_226588041_T_C_b37	rs6701634	9e-10	-0.18	Nerve - Tibial
1_226591121_C_T_b37	rs3219022	1e-09	-0.18	Nerve - Tibial
1_226603745_C_T_b37	rs12068460	1.1e-09	-0.18	Nerve - Tibial
1_226583972_G_A_b37	rs4653731	1.1e-09	-0.18	Nerve - Tibial
1_226594613_G_A_b37	rs4653733	1.3e-09	-0.18	Nerve - Tibial
1_226550741_C_T_b37	rs747659	1.4e-09	-0.18	Nerve - Tibial
1_226551506_T_C_b37	rs752308	1.4e-09	-0.18	Nerve - Tibial
1_226569258_GA_G_b37	rs3219074	1.4e-09	-0.18	Nerve - Tibial
1_226569375_G_C_b37	rs3219073	1.4e-09	-0.18	Nerve - Tibial
1_226546999_T_A_b37	rs2282400	1.4e-09	-0.18	Nerve - Tibial
1_226556941_C_T_b37	rs3219115	1.4e-09	-0.18	Nerve - Tibial
1_226560374_T_TCAAAC_b37	rs751321898	1.4e-09	-0.18	Nerve - Tibial
1_226561403_A_T_b37	rs1109032	1.4e-09	-0.18	Nerve - Tibial
1_226567008_C_G_b37	rs732284	1.4e-09	-0.18	Nerve - Tibial
1_226574554_C_T_b37	rs3219053	1.4e-09	-0.18	Nerve - Tibial
1_226576296_G_A_b37	rs2293464	1.4e-09	-0.18	Nerve - Tibial
1_226577594_T_C_b37	rs3219043	1.4e-09	-0.18	Nerve - Tibial
1_226580021_G_T_b37	rs1805405	1.4e-09	-0.18	Nerve - Tibial
1_226580187_T_C_b37	rs1002153	1.4e-09	-0.18	Nerve - Tibial
1_226580387_T_G_b37	rs1000033	1.4e-09	-0.18	Nerve - Tibial
1_226580953_C_G_b37	rs2136876	1.4e-09	-0.18	Nerve - Tibial
1_226581074_T_C_b37	rs1073991	1.4e-09	-0.18	Nerve - Tibial
1_226583483_C_T_b37	rs12240196	1.4e-09	-0.18	Nerve - Tibial
1_226585280_A_G_b37	rs7548007	1.4e-09	-0.18	Nerve - Tibial
1_226590413_G_A_b37	rs3219027	1.4e-09	-0.18	Nerve - Tibial
1_226591056_T_C_b37	rs3219023	1.4e-09	-0.18	Nerve - Tibial
1_226592278_G_A_b37	rs3754370	1.4e-09	-0.18	Nerve - Tibial
1_226593268_A_C_b37	rs7522351	1.4e-09	-0.18	Nerve - Tibial
1_226593271_T_G_b37	rs7525191	1.4e-09	-0.18	Nerve - Tibial
1_226594106_G_C_b37	rs4653732	1.4e-09	-0.18	Nerve - Tibial
1_226604893_C_T_b37	rs12025487	1.5e-09	-0.18	Nerve - Tibial
1_226594613_G_A_b37	rs4653733	1.5e-09	-0.16	Cells - Transformed fibroblasts
1_226585303_T_C_b37	rs7542788	1.5e-09	-0.16	Cells - Transformed fibroblasts
1_226583972_G_A_b37	rs4653731	1.6e-09	-0.16	Cells - Transformed fibroblasts
1_226599374_C_T_b37	rs6665208	1.6e-09	-0.19	Nerve - Tibial
1_226572794_C_T_b37	rs3219058	1.6e-09	-0.18	Nerve - Tibial
1_226585280_A_G_b37	rs7548007	1.7e-09	-0.16	Cells - Transformed fibroblasts
1_226556941_C_T_b37	rs3219115	1.7e-09	-0.16	Cells - Transformed fibroblasts
1_226567008_C_G_b37	rs732284	1.7e-09	-0.16	Cells - Transformed fibroblasts
1_226551178_A_G_b37	rs747658	1.7e-09	-0.16	Cells - Transformed fibroblasts
1_226551178_A_G_b37	rs747658	1.8e-09	-0.18	Nerve - Tibial
1_226541051_G_A_b37	rs1991865	1.8e-09	-0.16	Cells - Transformed fibroblasts
1_226543691_C_A_b37	rs6661762	1.8e-09	-0.16	Cells - Transformed fibroblasts
1_226567563_C_G_b37	rs2271343	1.9e-09	-0.18	Nerve - Tibial
1_226550191_C_T_b37	rs6664761	2e-09	-0.16	Cells - Transformed fibroblasts
1_226550191_C_T_b37	rs6664761	2e-09	-0.18	Nerve - Tibial
1_226561065_A_G_b37	rs3754375	2e-09	-0.18	Nerve - Tibial
1_226550741_C_T_b37	rs747659	2.1e-09	-0.16	Cells - Transformed fibroblasts
1_226567563_C_G_b37	rs2271343	2.1e-09	-0.16	Cells - Transformed fibroblasts
1_226609436_C_T_b37	rs6681537	2.4e-09	-0.18	Nerve - Tibial
1_226596019_A_T_b37	rs7531668	2.4e-09	-0.16	Cells - Transformed fibroblasts
1_226588041_T_C_b37	rs6701634	2.8e-09	-0.16	Cells - Transformed fibroblasts
1_226585516_C_A_b37	rs10799349	2.9e-09	-0.16	Cells - Transformed fibroblasts
1_226599380_G_GT_b37	rs397779469	3e-09	-0.19	Nerve - Tibial
1_226592745_G_A_b37	rs3768347	3.3e-09	-0.16	Cells - Transformed fibroblasts
1_226596039_C_T_b37	rs2077197	3.3e-09	-0.16	Cells - Transformed fibroblasts
1_226577594_T_C_b37	rs3219043	3.3e-09	-0.16	Cells - Transformed fibroblasts
1_226580021_G_T_b37	rs1805405	3.3e-09	-0.16	Cells - Transformed fibroblasts
1_226580187_T_C_b37	rs1002153	3.3e-09	-0.16	Cells - Transformed fibroblasts
1_226580387_T_G_b37	rs1000033	3.3e-09	-0.16	Cells - Transformed fibroblasts
1_226580953_C_G_b37	rs2136876	3.3e-09	-0.16	Cells - Transformed fibroblasts
1_226581074_T_C_b37	rs1073991	3.3e-09	-0.16	Cells - Transformed fibroblasts
1_226583483_C_T_b37	rs12240196	3.3e-09	-0.16	Cells - Transformed fibroblasts
1_226589396_C_T_b37	rs3219031	3.3e-09	-0.16	Cells - Transformed fibroblasts
1_226589833_T_C_b37	rs1805407	3.3e-09	-0.16	Cells - Transformed fibroblasts
1_226590413_G_A_b37	rs3219027	3.3e-09	-0.16	Cells - Transformed fibroblasts
1_226591056_T_C_b37	rs3219023	3.3e-09	-0.16	Cells - Transformed fibroblasts
1_226591121_C_T_b37	rs3219022	3.3e-09	-0.16	Cells - Transformed fibroblasts
1_226592278_G_A_b37	rs3754370	3.3e-09	-0.16	Cells - Transformed fibroblasts
1_226592854_T_C_b37	rs3768346	3.3e-09	-0.16	Cells - Transformed fibroblasts
1_226593268_A_C_b37	rs7522351	3.3e-09	-0.16	Cells - Transformed fibroblasts
1_226593271_T_G_b37	rs7525191	3.3e-09	-0.16	Cells - Transformed fibroblasts
1_226594106_G_C_b37	rs4653732	3.3e-09	-0.16	Cells - Transformed fibroblasts
1_226576296_G_A_b37	rs2293464	3.3e-09	-0.16	Cells - Transformed fibroblasts
1_226569258_GA_G_b37	rs3219074	3.3e-09	-0.16	Cells - Transformed fibroblasts
1_226573402_T_C_b37	rs1805408	3.3e-09	-0.16	Cells - Transformed fibroblasts
1_226574554_C_T_b37	rs3219053	3.3e-09	-0.16	Cells - Transformed fibroblasts
1_226574722_T_C_b37	rs12068649	3.3e-09	-0.16	Cells - Transformed fibroblasts
1_226576906_T_C_b37	rs4653445	3.3e-09	-0.16	Cells - Transformed fibroblasts
1_226539027_G_A_b37	rs12092726	3.3e-09	-0.16	Cells - Transformed fibroblasts
1_226595403_A_AGGGCCC_b37	rs3046771	3.7e-09	-0.15	Skin - Sun Exposed (Lower leg)
1_226602215_C_T_b37	rs77173384	4e-09	-0.17	Cells - Transformed fibroblasts
1_226541051_G_A_b37	rs1991865	5.7e-09	-0.18	Nerve - Tibial
1_226543691_C_A_b37	rs6661762	5.7e-09	-0.18	Nerve - Tibial
1_226543909_A_G_b37	rs6675327	5.7e-09	-0.18	Nerve - Tibial
1_226596079_C_T_b37	rs7527192	6.3e-09	-0.15	Cells - Transformed fibroblasts
1_226599380_G_GT_b37	rs397779469	6.7e-09	-0.17	Cells - Transformed fibroblasts
1_226537522_C_T_b37	rs878367	7.1e-09	-0.17	Nerve - Tibial
1_226561403_A_T_b37	rs1109032	7.5e-09	-0.15	Cells - Transformed fibroblasts
1_226551506_T_C_b37	rs752308	7.5e-09	-0.15	Cells - Transformed fibroblasts
1_226603897_T_G_b37	rs9426568	7.8e-09	0.26	Brain - Cerebellum
1_226603635_T_C_b37	rs2695237	7.8e-09	-0.26	Brain - Cerebellum
1_226543909_A_G_b37	rs6675327	8.2e-09	-0.16	Cells - Transformed fibroblasts
1_226539027_G_A_b37	rs12092726	9.1e-09	-0.17	Nerve - Tibial
1_226543982_A_C_b37	rs6675427	9.1e-09	-0.17	Nerve - Tibial
1_226561065_A_G_b37	rs3754375	9.2e-09	-0.16	Cells - Transformed fibroblasts
1_226560374_T_TCAAAC_b37	rs751321898	9.5e-09	-0.16	Cells - Transformed fibroblasts
1_226543982_A_C_b37	rs6675427	9.8e-09	-0.16	Cells - Transformed fibroblasts
1_226546999_T_A_b37	rs2282400	1.1e-08	-0.15	Cells - Transformed fibroblasts
1_226580093_C_T_b37	rs2280712	1.1e-08	-0.17	Cells - Transformed fibroblasts
1_226594857_C_T_b37	rs60698376	1.1e-08	-0.17	Cells - Transformed fibroblasts
1_226583417_C_T_b37	rs2793382	1.1e-08	-0.26	Brain - Cerebellum
1_226569375_G_C_b37	rs3219073	1.4e-08	-0.15	Cells - Transformed fibroblasts
1_226607796_GC_G_b37	rs869044100	1.5e-08	-0.26	Brain - Cerebellum
1_226604236_CT_C_b37	rs796831919	1.5e-08	-0.26	Brain - Cerebellum
1_226605227_T_C_b37	rs2695239	1.5e-08	-0.26	Brain - Cerebellum
1_226604519_G_C_b37	rs2695238	1.5e-08	-0.26	Brain - Cerebellum
1_226605081_C_T_b37	rs1341335	1.5e-08	-0.26	Brain - Cerebellum
1_226605373_T_C_b37	rs2570368	1.5e-08	-0.26	Brain - Cerebellum
1_226607336_T_C_b37	rs2695240	1.5e-08	-0.26	Brain - Cerebellum
1_226607385_T_C_b37	rs2570370	1.5e-08	-0.26	Brain - Cerebellum
1_226607774_A_G_b37	rs1858548	1.5e-08	-0.26	Brain - Cerebellum
1_226608104_C_A_b37	rs1858550	1.5e-08	-0.26	Brain - Cerebellum
1_226604638_A_G_b37	rs1341333	1.5e-08	-0.26	Brain - Cerebellum
1_226605024_A_G_b37	rs1341334	1.5e-08	-0.26	Brain - Cerebellum
1_226605765_T_C_b37	rs2570369	1.5e-08	-0.26	Brain - Cerebellum
1_226606536_G_A_b37	rs2136875	1.5e-08	-0.26	Brain - Cerebellum
1_226589709_C_T_b37	rs2666428	1.6e-08	-0.26	Brain - Cerebellum
1_226585165_C_CAAG_b37	rs398089925	1.6e-08	-0.26	Brain - Cerebellum
1_226588977_C_G_b37	rs2793380	1.6e-08	-0.26	Brain - Cerebellum
1_226590972_T_C_b37	rs2793657	1.6e-08	-0.26	Brain - Cerebellum
1_226595403_A_AGGGCCC_b37	rs3046771	1.7e-08	-0.26	Brain - Cerebellum
1_226594301_C_T_b37	rs2048426	1.8e-08	-0.26	Brain - Cerebellum
1_226596389_A_G_b37	rs1341336	1.8e-08	-0.26	Brain - Cerebellum
1_226597341_A_G_b37	rs2793378	1.8e-08	-0.26	Brain - Cerebellum
1_226598652_A_G_b37	rs1104893	1.8e-08	-0.26	Brain - Cerebellum
1_226601706_T_A_b37	rs2793654	1.8e-08	-0.26	Brain - Cerebellum
1_226601884_A_C_b37	rs1865222	1.8e-08	-0.26	Brain - Cerebellum
1_226602286_T_C_b37	rs1865220	1.8e-08	-0.26	Brain - Cerebellum
1_226602814_T_A_b37	rs2793655	1.8e-08	-0.26	Brain - Cerebellum
1_226602921_A_G_b37	rs2793376	1.8e-08	-0.26	Brain - Cerebellum
1_226603003_T_C_b37	rs2695236	1.8e-08	-0.26	Brain - Cerebellum
1_226600639_T_C_b37	rs2793377	1.8e-08	-0.26	Brain - Cerebellum
1_226600660_A_ACT_b37	rs397862151	1.8e-08	-0.26	Brain - Cerebellum
1_226600665_C_A_b37	rs2377013	1.8e-08	-0.26	Brain - Cerebellum
1_226601135_T_C_b37	rs2249844	1.8e-08	-0.26	Brain - Cerebellum
1_226601242_T_C_b37	rs1397550	1.8e-08	-0.26	Brain - Cerebellum
1_226601320_G_A_b37	rs1828446	1.8e-08	-0.26	Brain - Cerebellum
1_226601401_A_G_b37	rs1828445	1.8e-08	-0.26	Brain - Cerebellum
1_226601874_G_A_b37	rs2666427	1.8e-08	-0.26	Brain - Cerebellum
1_226601974_G_T_b37	rs1865221	1.8e-08	-0.26	Brain - Cerebellum
1_226602556_A_G_b37	rs2695235	1.8e-08	-0.26	Brain - Cerebellum
1_226594301_C_T_b37	rs2048426	1.9e-08	-0.14	Skin - Sun Exposed (Lower leg)
1_226595403_A_AGGGCCC_b37	rs3046771	2.1e-08	-0.11	Esophagus - Mucosa
1_226561064_C_A_b37	rs3754376	2.2e-08	0.26	Brain - Cerebellum
1_226557504_A_C_b37	rs3219112	2.2e-08	0.26	Brain - Cerebellum
1_226539750_C_T_b37	rs10915985	2.3e-08	0.11	Cells - Transformed fibroblasts
1_226607892_G_A_b37	rs1858549	2.8e-08	-0.25	Brain - Cerebellum
1_226559572_TA_T_b37	rs397729728	3e-08	0.26	Brain - Cerebellum
1_226602215_C_T_b37	rs77173384	3.1e-08	-0.18	Nerve - Tibial
1_226586920_C_T_b37	rs2793381	3.3e-08	-0.33	Pancreas
1_226585165_C_CAAG_b37	rs398089925	3.4e-08	-0.14	Skin - Sun Exposed (Lower leg)
1_226588977_C_G_b37	rs2793380	3.4e-08	-0.14	Skin - Sun Exposed (Lower leg)
1_226589709_C_T_b37	rs2666428	3.4e-08	-0.14	Skin - Sun Exposed (Lower leg)
1_226590972_T_C_b37	rs2793657	3.4e-08	-0.14	Skin - Sun Exposed (Lower leg)
1_226591243_T_G_b37	rs1417765	3.5e-08	-0.26	Brain - Cerebellum
1_226537368_T_A_b37	rs2377313	3.6e-08	0.25	Brain - Cerebellum
1_226537368_T_A_b37	rs2377313	4e-08	0.14	Skin - Sun Exposed (Lower leg)
1_226556443_A_T_b37	rs3219119	4.1e-08	0.27	Brain - Cerebellum
1_226583007_G_C_b37	rs2048424	4.1e-08	-0.26	Brain - Cerebellum
1_226606536_G_A_b37	rs2136875	4.2e-08	-0.1	Esophagus - Mucosa
1_226564691_T_C_b37	rs3219090	4.3e-08	0.26	Brain - Cerebellum
1_226611505_T_C_b37	rs1527363	5e-08	-0.18	Nerve - Tibial
1_226550924_G_C_b37	rs747657	5.4e-08	0.26	Brain - Cerebellum
1_226557504_A_C_b37	rs3219112	5.6e-08	0.14	Skin - Sun Exposed (Lower leg)
1_226556443_A_T_b37	rs3219119	5.7e-08	0.14	Skin - Sun Exposed (Lower leg)
1_226559572_TA_T_b37	rs397729728	5.7e-08	0.14	Skin - Sun Exposed (Lower leg)
1_226561064_C_A_b37	rs3754376	6.1e-08	0.14	Skin - Sun Exposed (Lower leg)
1_226583417_C_T_b37	rs2793382	6.2e-08	-0.14	Skin - Sun Exposed (Lower leg)
1_226537522_C_T_b37	rs878367	6.2e-08	0.14	Whole Blood
1_226575749_T_C_b37	rs2027439	6.3e-08	-0.25	Brain - Cerebellum
1_226573364_A_G_b37	rs1805414	6.3e-08	-0.25	Brain - Cerebellum
1_226580093_C_T_b37	rs2280712	7.8e-08	-0.17	Nerve - Tibial
1_226595377_C_G_b37	rs892348	7.8e-08	-0.18	Nerve - Tibial
1_226583007_G_C_b37	rs2048424	8.3e-08	-0.14	Skin - Sun Exposed (Lower leg)
1_226591243_T_G_b37	rs1417765	8.3e-08	-0.14	Skin - Sun Exposed (Lower leg)
1_226611363_C_T_b37	rs1527365	8.6e-08	-0.17	Nerve - Tibial
1_226594857_C_T_b37	rs60698376	8.8e-08	-0.17	Nerve - Tibial
1_226544606_G_C_b37	rs12568297	9.1e-08	0.12	Cells - Transformed fibroblasts
1_226607892_G_A_b37	rs1858549	1e-07	-0.1	Esophagus - Mucosa
1_226598314_T_C_b37	rs1317170	1e-07	-0.17	Nerve - Tibial
1_226602510_T_C_b37	rs2570367	1e-07	-0.17	Nerve - Tibial
1_226573364_A_G_b37	rs1805414	1.1e-07	-0.13	Skin - Sun Exposed (Lower leg)
1_226575749_T_C_b37	rs2027439	1.1e-07	-0.13	Skin - Sun Exposed (Lower leg)
1_226550924_G_C_b37	rs747657	1.3e-07	0.13	Skin - Sun Exposed (Lower leg)
1_226609339_A_C_b37	rs1433574	1.5e-07	-0.31	Pancreas
1_226564691_T_C_b37	rs3219090	1.6e-07	0.13	Skin - Sun Exposed (Lower leg)
1_226557878_T_C_b37	rs3219110	1.6e-07	0.12	Nerve - Tibial
1_226595647_C_G_b37	rs907187	1.7e-07	-0.18	Nerve - Tibial
1_226606536_G_A_b37	rs2136875	1.7e-07	-0.13	Skin - Sun Exposed (Lower leg)
1_226550741_C_T_b37	rs747659	1.8e-07	0.13	Whole Blood
1_226567563_C_G_b37	rs2271343	1.8e-07	0.13	Whole Blood
1_226544606_G_C_b37	rs12568297	1.9e-07	0.12	Nerve - Tibial
1_226583694_T_A_b37	rs74607165	2e-07	-0.21	Nerve - Tibial
1_226596389_A_G_b37	rs1341336	2e-07	-0.13	Skin - Sun Exposed (Lower leg)
1_226541051_G_A_b37	rs1991865	2.2e-07	0.13	Whole Blood
1_226543691_C_A_b37	rs6661762	2.2e-07	0.13	Whole Blood
1_226539750_C_T_b37	rs10915985	2.4e-07	0.12	Nerve - Tibial
1_226583695_G_T_b37	rs552617632	2.4e-07	-0.21	Nerve - Tibial
1_226603003_T_C_b37	rs2695236	2.4e-07	-0.13	Skin - Sun Exposed (Lower leg)
1_226607796_GC_G_b37	rs869044100	2.5e-07	-0.096	Esophagus - Mucosa
1_226608104_C_A_b37	rs1858550	2.5e-07	-0.11	Lung
1_226606536_G_A_b37	rs2136875	2.5e-07	-0.11	Lung
1_226608104_C_A_b37	rs1858550	2.5e-07	-0.097	Esophagus - Mucosa
1_226603635_T_C_b37	rs2695237	2.5e-07	-0.097	Esophagus - Mucosa
1_226603897_T_G_b37	rs9426568	2.5e-07	0.097	Esophagus - Mucosa
1_226604236_CT_C_b37	rs796831919	2.5e-07	-0.097	Esophagus - Mucosa
1_226604638_A_G_b37	rs1341333	2.5e-07	-0.097	Esophagus - Mucosa
1_226605081_C_T_b37	rs1341335	2.5e-07	-0.097	Esophagus - Mucosa
1_226605227_T_C_b37	rs2695239	2.5e-07	-0.097	Esophagus - Mucosa
1_226605373_T_C_b37	rs2570368	2.5e-07	-0.097	Esophagus - Mucosa
1_226605024_A_G_b37	rs1341334	2.8e-07	-0.097	Esophagus - Mucosa
1_226604519_G_C_b37	rs2695238	2.9e-07	-0.096	Esophagus - Mucosa
1_226603003_T_C_b37	rs2695236	3e-07	-0.098	Esophagus - Mucosa
1_226594038_T_G_b37	rs2695242	3e-07	-0.17	Nerve - Tibial
1_226672784_G_T_b37	rs6684789	3.1e-07	0.15	Nerve - Tibial
1_226607336_T_C_b37	rs2695240	3.1e-07	-0.095	Esophagus - Mucosa
1_226607385_T_C_b37	rs2570370	3.1e-07	-0.095	Esophagus - Mucosa
1_226607774_A_G_b37	rs1858548	3.1e-07	-0.095	Esophagus - Mucosa
1_226610512_C_G_b37	rs2039925	3.4e-07	-0.17	Nerve - Tibial
1_226607336_T_C_b37	rs2695240	3.5e-07	-0.13	Skin - Sun Exposed (Lower leg)
1_226607385_T_C_b37	rs2570370	3.5e-07	-0.13	Skin - Sun Exposed (Lower leg)
1_226602556_A_G_b37	rs2695235	3.5e-07	-0.13	Skin - Sun Exposed (Lower leg)
1_226601884_A_C_b37	rs1865222	3.6e-07	-0.13	Skin - Sun Exposed (Lower leg)
1_226601974_G_T_b37	rs1865221	3.6e-07	-0.13	Skin - Sun Exposed (Lower leg)
1_226602286_T_C_b37	rs1865220	3.6e-07	-0.13	Skin - Sun Exposed (Lower leg)
1_226602814_T_A_b37	rs2793655	3.6e-07	-0.13	Skin - Sun Exposed (Lower leg)
1_226602921_A_G_b37	rs2793376	3.6e-07	-0.13	Skin - Sun Exposed (Lower leg)
1_226557876_C_T_b37	rs3219111	3.6e-07	-0.31	Nerve - Tibial
1_226601874_G_A_b37	rs2666427	3.7e-07	-0.098	Esophagus - Mucosa
1_226602556_A_G_b37	rs2695235	3.7e-07	-0.098	Esophagus - Mucosa
1_226593875_GA_G_b37	rs398074697	3.8e-07	-0.17	Nerve - Tibial
1_226605081_C_T_b37	rs1341335	3.8e-07	-0.11	Lung
1_226605227_T_C_b37	rs2695239	3.8e-07	-0.11	Lung
1_226605373_T_C_b37	rs2570368	3.8e-07	-0.11	Lung
1_226543909_A_G_b37	rs6675327	3.9e-07	0.13	Whole Blood
1_226598652_A_G_b37	rs1104893	4e-07	-0.097	Esophagus - Mucosa
1_226600639_T_C_b37	rs2793377	4e-07	-0.097	Esophagus - Mucosa
1_226601135_T_C_b37	rs2249844	4e-07	-0.097	Esophagus - Mucosa
1_226601242_T_C_b37	rs1397550	4e-07	-0.097	Esophagus - Mucosa
1_226601320_G_A_b37	rs1828446	4e-07	-0.097	Esophagus - Mucosa
1_226601401_A_G_b37	rs1828445	4e-07	-0.097	Esophagus - Mucosa
1_226601706_T_A_b37	rs2793654	4e-07	-0.097	Esophagus - Mucosa
1_226605765_T_C_b37	rs2570369	4.1e-07	-0.095	Esophagus - Mucosa
1_226601884_A_C_b37	rs1865222	4.1e-07	-0.097	Esophagus - Mucosa
1_226601974_G_T_b37	rs1865221	4.1e-07	-0.097	Esophagus - Mucosa
1_226602286_T_C_b37	rs1865220	4.1e-07	-0.097	Esophagus - Mucosa
1_226602814_T_A_b37	rs2793655	4.1e-07	-0.097	Esophagus - Mucosa
1_226602921_A_G_b37	rs2793376	4.1e-07	-0.097	Esophagus - Mucosa
1_226596686_T_A_b37	rs2793379	4.2e-07	-0.17	Nerve - Tibial
1_226600554_C_A_b37	rs2249731	4.2e-07	-0.16	Nerve - Tibial
1_226600660_A_ACT_b37	rs397862151	4.3e-07	-0.098	Esophagus - Mucosa
1_226598314_T_C_b37	rs1317170	4.3e-07	-0.3	Pancreas
1_226602510_T_C_b37	rs2570367	4.3e-07	-0.3	Pancreas
1_226604236_CT_C_b37	rs796831919	4.4e-07	-0.11	Lung
1_226604638_A_G_b37	rs1341333	4.4e-07	-0.11	Lung
1_226597341_A_G_b37	rs2793378	4.4e-07	-0.097	Esophagus - Mucosa
1_226604519_G_C_b37	rs2695238	4.4e-07	-0.11	Lung
1_226595403_A_AGGGCCC_b37	rs3046771	4.7e-07	-0.12	Lung
1_226600665_C_A_b37	rs2377013	4.7e-07	-0.098	Esophagus - Mucosa
1_226605081_C_T_b37	rs1341335	4.9e-07	-0.13	Skin - Sun Exposed (Lower leg)
1_226605227_T_C_b37	rs2695239	4.9e-07	-0.13	Skin - Sun Exposed (Lower leg)
1_226605373_T_C_b37	rs2570368	4.9e-07	-0.13	Skin - Sun Exposed (Lower leg)
1_226607774_A_G_b37	rs1858548	5.1e-07	-0.13	Skin - Sun Exposed (Lower leg)
1_226594301_C_T_b37	rs2048426	5.1e-07	-0.097	Esophagus - Mucosa
1_226605024_A_G_b37	rs1341334	5.3e-07	-0.11	Lung
1_226612949_A_G_b37	rs907186	5.4e-07	0.12	Cells - Transformed fibroblasts
1_226550437_G_A_b37	rs1891108	5.5e-07	0.17	Nerve - Tibial
1_226550442_T_C_b37	rs1891107	5.5e-07	0.17	Nerve - Tibial
1_226566726_A_C_b37	rs907190	5.5e-07	0.17	Nerve - Tibial
1_226561188_G_A_b37	rs907193	5.5e-07	0.17	Nerve - Tibial
1_226561225_C_T_b37	rs907192	5.5e-07	0.17	Nerve - Tibial
1_226561761_G_C_b37	rs2377312	5.5e-07	0.17	Nerve - Tibial
1_226551460_T_C_b37	rs752309	5.6e-07	0.17	Nerve - Tibial
1_226537868_C_T_b37	rs878366	5.6e-07	0.22	Brain - Cerebellum
1_226597341_A_G_b37	rs2793378	5.7e-07	-0.13	Skin - Sun Exposed (Lower leg)
1_226604236_CT_C_b37	rs796831919	5.7e-07	-0.13	Skin - Sun Exposed (Lower leg)
1_226604638_A_G_b37	rs1341333	5.7e-07	-0.13	Skin - Sun Exposed (Lower leg)
1_226605765_T_C_b37	rs2570369	5.7e-07	-0.13	Skin - Sun Exposed (Lower leg)
1_226604519_G_C_b37	rs2695238	6e-07	-0.13	Skin - Sun Exposed (Lower leg)
1_226605024_A_G_b37	rs1341334	6.5e-07	-0.13	Skin - Sun Exposed (Lower leg)
1_226605765_T_C_b37	rs2570369	6.9e-07	-0.11	Lung
1_226607336_T_C_b37	rs2695240	6.9e-07	-0.11	Lung
1_226607385_T_C_b37	rs2570370	6.9e-07	-0.11	Lung
1_226607774_A_G_b37	rs1858548	6.9e-07	-0.11	Lung
1_226576270_A_G_b37	rs2255403	6.9e-07	-0.3	Pancreas
1_226561548_A_G_b37	rs907191	6.9e-07	0.3	Pancreas
1_226612826_G_T_b37	rs907188	7.2e-07	-0.16	Nerve - Tibial
1_226603635_T_C_b37	rs2695237	7.3e-07	-0.12	Skin - Sun Exposed (Lower leg)
1_226603897_T_G_b37	rs9426568	7.3e-07	0.12	Skin - Sun Exposed (Lower leg)
1_226596389_A_G_b37	rs1341336	7.4e-07	-0.095	Esophagus - Mucosa
1_226557504_A_C_b37	rs3219112	7.4e-07	0.097	Esophagus - Mucosa
1_226559572_TA_T_b37	rs397729728	7.4e-07	0.097	Esophagus - Mucosa
1_226561064_C_A_b37	rs3754376	7.4e-07	0.097	Esophagus - Mucosa
1_226607892_G_A_b37	rs1858549	7.6e-07	-0.12	Skin - Sun Exposed (Lower leg)
1_226607892_G_A_b37	rs1858549	7.7e-07	-0.11	Lung
1_226607416_G_A_b37	rs6665016	8e-07	0.12	Cells - Transformed fibroblasts
1_226607796_GC_G_b37	rs869044100	8.1e-07	-0.12	Skin - Sun Exposed (Lower leg)
1_226598652_A_G_b37	rs1104893	8.3e-07	-0.13	Skin - Sun Exposed (Lower leg)
1_226600639_T_C_b37	rs2793377	8.3e-07	-0.13	Skin - Sun Exposed (Lower leg)
1_226600660_A_ACT_b37	rs397862151	8.3e-07	-0.13	Skin - Sun Exposed (Lower leg)
1_226601135_T_C_b37	rs2249844	8.3e-07	-0.13	Skin - Sun Exposed (Lower leg)
1_226601242_T_C_b37	rs1397550	8.3e-07	-0.13	Skin - Sun Exposed (Lower leg)
1_226601320_G_A_b37	rs1828446	8.3e-07	-0.13	Skin - Sun Exposed (Lower leg)
1_226601401_A_G_b37	rs1828445	8.3e-07	-0.13	Skin - Sun Exposed (Lower leg)
1_226601706_T_A_b37	rs2793654	8.3e-07	-0.13	Skin - Sun Exposed (Lower leg)
1_226601874_G_A_b37	rs2666427	8.3e-07	-0.13	Skin - Sun Exposed (Lower leg)
1_226603635_T_C_b37	rs2695237	8.7e-07	-0.11	Lung
1_226603897_T_G_b37	rs9426568	8.7e-07	0.11	Lung
1_226533355_CA_C_b37	rs397861112	8.8e-07	-0.14	Adipose - Subcutaneous
1_226600665_C_A_b37	rs2377013	9.1e-07	-0.12	Skin - Sun Exposed (Lower leg)
1_226583417_C_T_b37	rs2793382	9.2e-07	-0.096	Esophagus - Mucosa
1_226585165_C_CAAG_b37	rs398089925	9.2e-07	-0.096	Esophagus - Mucosa
1_226588977_C_G_b37	rs2793380	9.2e-07	-0.096	Esophagus - Mucosa
1_226589709_C_T_b37	rs2666428	9.2e-07	-0.096	Esophagus - Mucosa
1_226590972_T_C_b37	rs2793657	9.2e-07	-0.096	Esophagus - Mucosa
1_226603003_T_C_b37	rs2695236	9.2e-07	-0.11	Lung
1_226588041_T_C_b37	rs6701634	9.3e-07	0.12	Whole Blood
1_226596079_C_T_b37	rs7527192	9.9e-07	0.12	Whole Blood
1_226566401_T_G_b37	rs3219082	1.1e-06	-0.17	Nerve - Tibial
1_226600554_C_A_b37	rs2249731	1.1e-06	-0.28	Pancreas
1_226583972_G_A_b37	rs4653731	1.2e-06	0.12	Whole Blood
1_226551529_C_G_b37	rs752307	1.3e-06	0.17	Nerve - Tibial
1_226587442_A_G_b37	rs2793658	1.3e-06	-0.17	Nerve - Tibial
1_226589958_G_A_b37	rs1805404	1.3e-06	-0.17	Nerve - Tibial
1_226577594_T_C_b37	rs3219043	1.3e-06	0.12	Whole Blood
1_226580021_G_T_b37	rs1805405	1.3e-06	0.12	Whole Blood
1_226580187_T_C_b37	rs1002153	1.3e-06	0.12	Whole Blood
1_226580387_T_G_b37	rs1000033	1.3e-06	0.12	Whole Blood
1_226580953_C_G_b37	rs2136876	1.3e-06	0.12	Whole Blood
1_226581074_T_C_b37	rs1073991	1.3e-06	0.12	Whole Blood
1_226583483_C_T_b37	rs12240196	1.3e-06	0.12	Whole Blood
1_226585280_A_G_b37	rs7548007	1.3e-06	0.12	Whole Blood
1_226589396_C_T_b37	rs3219031	1.3e-06	0.12	Whole Blood
1_226589833_T_C_b37	rs1805407	1.3e-06	0.12	Whole Blood
1_226590413_G_A_b37	rs3219027	1.3e-06	0.12	Whole Blood
1_226591056_T_C_b37	rs3219023	1.3e-06	0.12	Whole Blood
1_226592278_G_A_b37	rs3754370	1.3e-06	0.12	Whole Blood
1_226592745_G_A_b37	rs3768347	1.3e-06	0.12	Whole Blood
1_226592854_T_C_b37	rs3768346	1.3e-06	0.12	Whole Blood
1_226593268_A_C_b37	rs7522351	1.3e-06	0.12	Whole Blood
1_226593271_T_G_b37	rs7525191	1.3e-06	0.12	Whole Blood
1_226594106_G_C_b37	rs4653732	1.3e-06	0.12	Whole Blood
1_226596039_C_T_b37	rs2077197	1.3e-06	0.12	Whole Blood
1_226556941_C_T_b37	rs3219115	1.3e-06	0.12	Whole Blood
1_226567008_C_G_b37	rs732284	1.3e-06	0.12	Whole Blood
1_226569258_GA_G_b37	rs3219074	1.3e-06	0.12	Whole Blood
1_226573402_T_C_b37	rs1805408	1.3e-06	0.12	Whole Blood
1_226574554_C_T_b37	rs3219053	1.3e-06	0.12	Whole Blood
1_226574722_T_C_b37	rs12068649	1.3e-06	0.12	Whole Blood
1_226576296_G_A_b37	rs2293464	1.3e-06	0.12	Whole Blood
1_226576906_T_C_b37	rs4653445	1.3e-06	0.12	Whole Blood
1_226550437_G_A_b37	rs1891108	1.3e-06	0.3	Pancreas
1_226550442_T_C_b37	rs1891107	1.3e-06	0.3	Pancreas
1_226561188_G_A_b37	rs907193	1.3e-06	0.3	Pancreas
1_226561225_C_T_b37	rs907192	1.3e-06	0.3	Pancreas
1_226561761_G_C_b37	rs2377312	1.3e-06	0.3	Pancreas
1_226566726_A_C_b37	rs907190	1.3e-06	0.3	Pancreas
1_226585303_T_C_b37	rs7542788	1.4e-06	0.12	Whole Blood
1_226605024_A_G_b37	rs1341334	1.4e-06	-0.14	Skin - Not Sun Exposed (Suprapubic)
1_226594613_G_A_b37	rs4653733	1.5e-06	0.12	Whole Blood
1_226604236_CT_C_b37	rs796831919	1.5e-06	-0.14	Skin - Not Sun Exposed (Suprapubic)
1_226604519_G_C_b37	rs2695238	1.5e-06	-0.14	Skin - Not Sun Exposed (Suprapubic)
1_226604638_A_G_b37	rs1341333	1.5e-06	-0.14	Skin - Not Sun Exposed (Suprapubic)
1_226605081_C_T_b37	rs1341335	1.5e-06	-0.14	Skin - Not Sun Exposed (Suprapubic)
1_226605227_T_C_b37	rs2695239	1.5e-06	-0.14	Skin - Not Sun Exposed (Suprapubic)
1_226605373_T_C_b37	rs2570368	1.5e-06	-0.14	Skin - Not Sun Exposed (Suprapubic)
1_226591121_C_T_b37	rs3219022	1.5e-06	0.12	Whole Blood
1_226605765_T_C_b37	rs2570369	1.6e-06	-0.14	Skin - Not Sun Exposed (Suprapubic)
1_226602286_T_C_b37	rs1865220	1.6e-06	-0.11	Lung
1_226602814_T_A_b37	rs2793655	1.6e-06	-0.11	Lung
1_226602921_A_G_b37	rs2793376	1.6e-06	-0.11	Lung
1_226545433_A_C_b37	rs56033994	1.6e-06	-0.17	Nerve - Tibial
1_226545785_G_C_b37	rs12143101	1.6e-06	-0.17	Nerve - Tibial
1_226555302_A_G_b37	rs1136410	1.6e-06	-0.17	Nerve - Tibial
1_226561548_A_G_b37	rs907191	1.6e-06	0.16	Nerve - Tibial
1_226576270_A_G_b37	rs2255403	1.6e-06	-0.16	Nerve - Tibial
1_226563859_C_T_b37	rs2027440	1.6e-06	0.16	Nerve - Tibial
1_226570211_C_T_b37	rs3219065	1.6e-06	0.16	Nerve - Tibial
1_226571619_G_A_b37	rs2117114	1.6e-06	0.16	Nerve - Tibial
1_226553934_A_C_b37	rs2271349	1.6e-06	0.16	Nerve - Tibial
1_226596019_A_T_b37	rs7531668	1.7e-06	0.12	Whole Blood
1_226577306_C_T_b37	rs932002	1.7e-06	-0.17	Nerve - Tibial
1_226602556_A_G_b37	rs2695235	1.7e-06	-0.11	Lung
1_226556443_A_T_b37	rs3219119	1.8e-06	0.094	Esophagus - Mucosa
1_226572794_C_T_b37	rs3219058	1.8e-06	0.12	Whole Blood
1_226601320_G_A_b37	rs1828446	1.9e-06	-0.11	Lung
1_226601401_A_G_b37	rs1828445	1.9e-06	-0.11	Lung
1_226600639_T_C_b37	rs2793377	1.9e-06	-0.11	Lung
1_226601242_T_C_b37	rs1397550	1.9e-06	-0.11	Lung
1_226601706_T_A_b37	rs2793654	1.9e-06	-0.11	Lung
1_226598652_A_G_b37	rs1104893	1.9e-06	-0.11	Lung
1_226601135_T_C_b37	rs2249844	1.9e-06	-0.11	Lung
1_226583142_A_G_b37	rs2048425	1.9e-06	-0.16	Nerve - Tibial
1_226594301_C_T_b37	rs2048426	1.9e-06	-0.11	Lung
1_226597341_A_G_b37	rs2793378	2e-06	-0.14	Skin - Not Sun Exposed (Suprapubic)
1_226544831_C_T_b37	rs11801168	2e-06	0.21	Brain - Cerebellum
1_226543113_C_T_b37	rs10915986	2e-06	0.21	Brain - Cerebellum
1_226600660_A_ACT_b37	rs397862151	2e-06	-0.11	Lung
1_226606536_G_A_b37	rs2136875	2e-06	-0.14	Skin - Not Sun Exposed (Suprapubic)
1_226607336_T_C_b37	rs2695240	2e-06	-0.14	Skin - Not Sun Exposed (Suprapubic)
1_226607385_T_C_b37	rs2570370	2e-06	-0.14	Skin - Not Sun Exposed (Suprapubic)
1_226585516_C_A_b37	rs10799349	2.1e-06	0.12	Whole Blood
1_226587442_A_G_b37	rs2793658	2.1e-06	-0.29	Pancreas
1_226589958_G_A_b37	rs1805404	2.1e-06	-0.29	Pancreas
1_226551529_C_G_b37	rs752307	2.1e-06	0.29	Pancreas
1_226600665_C_A_b37	rs2377013	2.1e-06	-0.11	Lung
1_226607892_G_A_b37	rs1858549	2.1e-06	-0.14	Skin - Not Sun Exposed (Suprapubic)
1_226597341_A_G_b37	rs2793378	2.1e-06	-0.11	Lung
1_226542114_G_C_b37	rs6677172	2.2e-06	0.21	Brain - Cerebellum
1_226550191_C_T_b37	rs6664761	2.2e-06	0.12	Whole Blood
1_226551506_T_C_b37	rs752308	2.3e-06	0.12	Whole Blood
1_226561403_A_T_b37	rs1109032	2.3e-06	0.12	Whole Blood
1_226569375_G_C_b37	rs3219073	2.3e-06	0.12	Whole Blood
1_226544420_T_C_b37	rs12567614	2.3e-06	0.21	Brain - Cerebellum
1_226562621_A_C_b37	rs3219104	2.3e-06	0.29	Pancreas
1_226607796_GC_G_b37	rs869044100	2.3e-06	-0.1	Lung
1_226607774_A_G_b37	rs1858548	2.4e-06	-0.14	Skin - Not Sun Exposed (Suprapubic)
1_226562621_A_C_b37	rs3219104	2.5e-06	0.16	Nerve - Tibial
1_226583142_A_G_b37	rs2048425	2.6e-06	-0.29	Pancreas
1_226608104_C_A_b37	rs1858550	2.6e-06	-0.12	Skin - Sun Exposed (Lower leg)
1_226609436_C_T_b37	rs6681537	2.6e-06	-0.15	Skin - Sun Exposed (Lower leg)
1_226595647_C_G_b37	rs907187	2.6e-06	-0.31	Pancreas
1_226602397_C_T_b37	rs28407557	2.7e-06	0.12	Whole Blood
1_226570840_T_C_b37	rs1805415	2.8e-06	0.16	Nerve - Tibial
1_226578047_G_T_b37	rs1805411	2.8e-06	-0.16	Nerve - Tibial
1_226593141_A_C_b37	rs2695243	2.8e-06	-0.16	Nerve - Tibial
1_226539027_G_A_b37	rs12092726	2.8e-06	0.12	Whole Blood
1_226553934_A_C_b37	rs2271349	3e-06	0.29	Pancreas
1_226563859_C_T_b37	rs2027440	3e-06	0.29	Pancreas
1_226570211_C_T_b37	rs3219065	3e-06	0.29	Pancreas
1_226571619_G_A_b37	rs2117114	3e-06	0.29	Pancreas
1_226276198_C_G_b37	rs73083553	3e-06	0.23	Muscle - Skeletal
1_226536645_C_T_b37	rs874583	3.2e-06	-0.093	Cells - Transformed fibroblasts
1_226557878_T_C_b37	rs3219110	3.3e-06	0.099	Cells - Transformed fibroblasts
1_226598652_A_G_b37	rs1104893	3.4e-06	-0.14	Skin - Not Sun Exposed (Suprapubic)
1_226600639_T_C_b37	rs2793377	3.4e-06	-0.14	Skin - Not Sun Exposed (Suprapubic)
1_226601135_T_C_b37	rs2249844	3.4e-06	-0.14	Skin - Not Sun Exposed (Suprapubic)
1_226601242_T_C_b37	rs1397550	3.4e-06	-0.14	Skin - Not Sun Exposed (Suprapubic)
1_226601320_G_A_b37	rs1828446	3.4e-06	-0.14	Skin - Not Sun Exposed (Suprapubic)
1_226601401_A_G_b37	rs1828445	3.4e-06	-0.14	Skin - Not Sun Exposed (Suprapubic)
1_226601706_T_A_b37	rs2793654	3.4e-06	-0.14	Skin - Not Sun Exposed (Suprapubic)
1_226607796_GC_G_b37	rs869044100	3.5e-06	-0.13	Skin - Not Sun Exposed (Suprapubic)
1_226603003_T_C_b37	rs2695236	3.6e-06	-0.14	Skin - Not Sun Exposed (Suprapubic)
1_226595389_C_G_b37	rs4653734	3.7e-06	0.12	Whole Blood
1_226609436_C_T_b37	rs6681537	3.8e-06	0.12	Whole Blood
1_226561065_A_G_b37	rs3754375	3.8e-06	0.12	Whole Blood
1_226596389_A_G_b37	rs1341336	3.9e-06	-0.1	Lung
1_226602286_T_C_b37	rs1865220	4e-06	-0.14	Skin - Not Sun Exposed (Suprapubic)
1_226602556_A_G_b37	rs2695235	4e-06	-0.14	Skin - Not Sun Exposed (Suprapubic)
1_226602814_T_A_b37	rs2793655	4e-06	-0.14	Skin - Not Sun Exposed (Suprapubic)
1_226602921_A_G_b37	rs2793376	4e-06	-0.14	Skin - Not Sun Exposed (Suprapubic)
1_226546999_T_A_b37	rs2282400	4.1e-06	0.12	Whole Blood
1_226551178_A_G_b37	rs747658	4.1e-06	0.12	Whole Blood
1_226596389_A_G_b37	rs1341336	4.2e-06	-0.14	Skin - Not Sun Exposed (Suprapubic)
1_226560374_T_TCAAAC_b37	rs751321898	4.4e-06	0.12	Whole Blood
1_226608104_C_A_b37	rs1858550	4.4e-06	-0.14	Skin - Not Sun Exposed (Suprapubic)
1_226600660_A_ACT_b37	rs397862151	4.5e-06	-0.14	Skin - Not Sun Exposed (Suprapubic)
1_226600665_C_A_b37	rs2377013	4.5e-06	-0.14	Skin - Not Sun Exposed (Suprapubic)
1_226593875_GA_G_b37	rs398074697	4.5e-06	-0.3	Pancreas
1_226613233_T_C_b37	rs6426461	4.6e-06	0.1	Nerve - Tibial
1_226599374_C_T_b37	rs6665208	4.7e-06	-0.18	Adipose - Subcutaneous
1_226577306_C_T_b37	rs932002	4.8e-06	-0.29	Pancreas
1_226545433_A_C_b37	rs56033994	4.8e-06	-0.29	Pancreas
1_226545785_G_C_b37	rs12143101	4.8e-06	-0.29	Pancreas
1_226555302_A_G_b37	rs1136410	4.8e-06	-0.29	Pancreas
1_226566401_T_G_b37	rs3219082	4.8e-06	-0.29	Pancreas
1_226379516_C_T_b37	rs147149497	4.8e-06	0.36	Breast - Mammary Tissue
1_226543982_A_C_b37	rs6675427	4.9e-06	0.12	Whole Blood
1_226603635_T_C_b37	rs2695237	4.9e-06	-0.13	Skin - Not Sun Exposed (Suprapubic)
1_226603897_T_G_b37	rs9426568	4.9e-06	0.13	Skin - Not Sun Exposed (Suprapubic)
1_226601874_G_A_b37	rs2666427	4.9e-06	-0.14	Skin - Not Sun Exposed (Suprapubic)
1_226597593_T_C_b37	rs59672299	5e-06	0.12	Whole Blood
1_226600354_G_A_b37	rs4653735	5e-06	0.12	Whole Blood
1_226537368_T_A_b37	rs2377313	5.1e-06	0.1	Lung
1_226595403_A_AGGGCCC_b37	rs3046771	5.1e-06	-0.14	Adipose - Subcutaneous
1_226595377_C_G_b37	rs892348	5.3e-06	-0.29	Pancreas
1_226539353_T_C_b37	rs76887998	5.4e-06	-0.16	Nerve - Tibial
1_226612286_C_T_b37	rs12032713	5.4e-06	-0.19	Nerve - Tibial
1_226551460_T_C_b37	rs752309	5.7e-06	0.28	Pancreas
1_226601884_A_C_b37	rs1865222	5.7e-06	-0.13	Skin - Not Sun Exposed (Suprapubic)
1_226601974_G_T_b37	rs1865221	5.7e-06	-0.13	Skin - Not Sun Exposed (Suprapubic)
1_226609436_C_T_b37	rs6681537	5.8e-06	-0.11	Esophagus - Mucosa
1_226603745_C_T_b37	rs12068460	6e-06	0.12	Whole Blood
1_226583417_C_T_b37	rs2793382	6.1e-06	-0.1	Lung
1_226609436_C_T_b37	rs6681537	6.4e-06	-0.17	Adipose - Subcutaneous
1_226586920_C_T_b37	rs2793381	6.5e-06	-0.15	Nerve - Tibial
1_226416394_T_C_b37	rs12022311	6.6e-06	0.32	Breast - Mammary Tissue
1_226464539_C_A_b37	rs10799345	6.6e-06	0.32	Breast - Mammary Tissue
1_226601884_A_C_b37	rs1865222	6.7e-06	-0.1	Lung
1_226601974_G_T_b37	rs1865221	6.7e-06	-0.1	Lung
1_226603745_C_T_b37	rs12068460	6.7e-06	-0.17	Adipose - Subcutaneous
1_226609436_C_T_b37	rs6681537	6.9e-06	-0.13	Lung
1_226537535_C_T_b37	rs4653729	7e-06	-0.16	Nerve - Tibial
1_226538054_C_A_b37	rs9943081	7e-06	-0.16	Nerve - Tibial
1_226612949_A_G_b37	rs907186	7.1e-06	0.24	Brain - Cerebellum
1_226601874_G_A_b37	rs2666427	7.2e-06	-0.1	Lung
1_226557504_A_C_b37	rs3219112	7.2e-06	0.1	Lung
1_226600947_T_C_b37	rs6679573	7.3e-06	0.12	Whole Blood
1_226594301_C_T_b37	rs2048426	7.4e-06	-0.13	Skin - Not Sun Exposed (Suprapubic)
1_226583694_T_A_b37	rs74607165	7.5e-06	-0.15	Cells - Transformed fibroblasts
1_226589709_C_T_b37	rs2666428	7.9e-06	-0.1	Lung
1_226588977_C_G_b37	rs2793380	7.9e-06	-0.1	Lung
1_226590972_T_C_b37	rs2793657	7.9e-06	-0.1	Lung
1_226556443_A_T_b37	rs3219119	7.9e-06	0.14	Skin - Not Sun Exposed (Suprapubic)
1_226604893_C_T_b37	rs12025487	7.9e-06	-0.17	Adipose - Subcutaneous
1_226040131_A_G_b37	rs116476085	8e-06	-0.35	Lung
1_226559572_TA_T_b37	rs397729728	8.1e-06	0.1	Lung
1_226595389_C_G_b37	rs4653734	8.5e-06	-0.13	Skin - Sun Exposed (Lower leg)
1_226611505_T_C_b37	rs1527363	8.6e-06	-0.39	Brain - Cerebellar Hemisphere
1_226604893_C_T_b37	rs12025487	9e-06	0.11	Whole Blood
1_226561064_C_A_b37	rs3754376	9.1e-06	0.1	Lung
1_226599380_G_GT_b37	rs397779469	9.2e-06	-0.11	Esophagus - Mucosa
1_226600947_T_C_b37	rs6679573	9.3e-06	-0.16	Adipose - Subcutaneous
1_226537388_C_T_b37	rs4653728	9.6e-06	-0.16	Nerve - Tibial
1_226580093_C_T_b37	rs2280712	9.7e-06	-0.14	Skin - Sun Exposed (Lower leg)
1_226594857_C_T_b37	rs60698376	1e-05	-0.14	Skin - Sun Exposed (Lower leg)
1_226610512_C_G_b37	rs2039925	1e-05	-0.4	Brain - Cerebellar Hemisphere
1_226611363_C_T_b37	rs1527365	1e-05	-0.4	Brain - Cerebellar Hemisphere
1_226560259_C_G_b37	rs116435355	1e-05	-1.2	Prostate
1_226546999_T_A_b37	rs2282400	1e-05	-0.13	Skin - Sun Exposed (Lower leg)
1_226595389_C_G_b37	rs4653734	1e-05	-0.16	Adipose - Subcutaneous
1_226557504_A_C_b37	rs3219112	1e-05	0.13	Skin - Not Sun Exposed (Suprapubic)
1_226559572_TA_T_b37	rs397729728	1e-05	0.13	Skin - Not Sun Exposed (Suprapubic)
1_226561064_C_A_b37	rs3754376	1e-05	0.13	Skin - Not Sun Exposed (Suprapubic)
1_226588977_C_G_b37	rs2793380	1e-05	-0.13	Skin - Not Sun Exposed (Suprapubic)
1_226589709_C_T_b37	rs2666428	1e-05	-0.13	Skin - Not Sun Exposed (Suprapubic)
1_226590972_T_C_b37	rs2793657	1e-05	-0.13	Skin - Not Sun Exposed (Suprapubic)
1_226560374_T_TCAAAC_b37	rs751321898	1e-05	-0.16	Adipose - Subcutaneous
1_226550741_C_T_b37	rs747659	1.1e-05	-0.16	Adipose - Subcutaneous
1_226276065_G_T_b37	rs73083551	1.1e-05	0.22	Muscle - Skeletal
1_226583417_C_T_b37	rs2793382	1.1e-05	-0.13	Skin - Not Sun Exposed (Suprapubic)
1_226550924_G_C_b37	rs747657	1.1e-05	0.085	Esophagus - Mucosa
1_226564691_T_C_b37	rs3219090	1.1e-05	0.085	Esophagus - Mucosa
1_226552068_G_A_b37	rs3219142	1.1e-05	0.11	Cells - Transformed fibroblasts
1_226540190_AGTTGTG_A_b37	rs71574575	1.1e-05	0.12	Cells - Transformed fibroblasts
1_226611363_C_T_b37	rs1527365	1.2e-05	-0.26	Pancreas
1_226580093_C_T_b37	rs2280712	1.2e-05	0.12	Whole Blood
1_226594857_C_T_b37	rs60698376	1.2e-05	0.12	Whole Blood
1_226550191_C_T_b37	rs6664761	1.2e-05	-0.16	Adipose - Subcutaneous
1_226561065_A_G_b37	rs3754375	1.2e-05	-0.16	Adipose - Subcutaneous
1_226537522_C_T_b37	rs878367	1.3e-05	-0.16	Adipose - Subcutaneous
1_226756032_G_A_b37	rs78002463	1.3e-05	0.75	Stomach
1_226597593_T_C_b37	rs59672299	1.3e-05	-0.16	Adipose - Subcutaneous
1_226602397_C_T_b37	rs28407557	1.3e-05	-0.16	Adipose - Subcutaneous
1_226600354_G_A_b37	rs4653735	1.3e-05	-0.16	Adipose - Subcutaneous
1_226588041_T_C_b37	rs6701634	1.3e-05	-0.16	Adipose - Subcutaneous
1_226606536_G_A_b37	rs2136875	1.3e-05	-0.13	Adipose - Subcutaneous
1_226600947_T_C_b37	rs6679573	1.4e-05	-0.1	Esophagus - Mucosa
1_226599380_G_GT_b37	rs397779469	1.4e-05	-0.17	Adipose - Subcutaneous
1_226595403_A_AGGGCCC_b37	rs3046771	1.4e-05	-0.13	Skin - Not Sun Exposed (Suprapubic)
1_226578047_G_T_b37	rs1805411	1.4e-05	-0.28	Pancreas
1_226593141_A_C_b37	rs2695243	1.4e-05	-0.28	Pancreas
1_226594038_T_G_b37	rs2695242	1.4e-05	-0.28	Pancreas
1_226570840_T_C_b37	rs1805415	1.4e-05	0.28	Pancreas
1_226583007_G_C_b37	rs2048424	1.4e-05	-0.084	Esophagus - Mucosa
1_226591243_T_G_b37	rs1417765	1.4e-05	-0.084	Esophagus - Mucosa
1_226583007_G_C_b37	rs2048424	1.4e-05	-0.099	Lung
1_226583972_G_A_b37	rs4653731	1.4e-05	-0.13	Skin - Sun Exposed (Lower leg)
1_226585165_C_CAAG_b37	rs398089925	1.5e-05	-0.13	Skin - Not Sun Exposed (Suprapubic)
1_226551506_T_C_b37	rs752308	1.5e-05	-0.16	Adipose - Subcutaneous
1_226556941_C_T_b37	rs3219115	1.5e-05	-0.16	Adipose - Subcutaneous
1_226561403_A_T_b37	rs1109032	1.5e-05	-0.16	Adipose - Subcutaneous
1_226567008_C_G_b37	rs732284	1.5e-05	-0.16	Adipose - Subcutaneous
1_226569258_GA_G_b37	rs3219074	1.5e-05	-0.16	Adipose - Subcutaneous
1_226569375_G_C_b37	rs3219073	1.5e-05	-0.16	Adipose - Subcutaneous
1_226572794_C_T_b37	rs3219058	1.5e-05	-0.16	Adipose - Subcutaneous
1_226574554_C_T_b37	rs3219053	1.5e-05	-0.16	Adipose - Subcutaneous
1_226576296_G_A_b37	rs2293464	1.5e-05	-0.16	Adipose - Subcutaneous
1_226577594_T_C_b37	rs3219043	1.5e-05	-0.16	Adipose - Subcutaneous
1_226580021_G_T_b37	rs1805405	1.5e-05	-0.16	Adipose - Subcutaneous
1_226580187_T_C_b37	rs1002153	1.5e-05	-0.16	Adipose - Subcutaneous
1_226580387_T_G_b37	rs1000033	1.5e-05	-0.16	Adipose - Subcutaneous
1_226580953_C_G_b37	rs2136876	1.5e-05	-0.16	Adipose - Subcutaneous
1_226581074_T_C_b37	rs1073991	1.5e-05	-0.16	Adipose - Subcutaneous
1_226583483_C_T_b37	rs12240196	1.5e-05	-0.16	Adipose - Subcutaneous
1_226585280_A_G_b37	rs7548007	1.5e-05	-0.16	Adipose - Subcutaneous
1_226590413_G_A_b37	rs3219027	1.5e-05	-0.16	Adipose - Subcutaneous
1_226591056_T_C_b37	rs3219023	1.5e-05	-0.16	Adipose - Subcutaneous
1_226591121_C_T_b37	rs3219022	1.5e-05	-0.16	Adipose - Subcutaneous
1_226592278_G_A_b37	rs3754370	1.5e-05	-0.16	Adipose - Subcutaneous
1_226593268_A_C_b37	rs7522351	1.5e-05	-0.16	Adipose - Subcutaneous
1_226593271_T_G_b37	rs7525191	1.5e-05	-0.16	Adipose - Subcutaneous
1_226594106_G_C_b37	rs4653732	1.5e-05	-0.16	Adipose - Subcutaneous
1_226551178_A_G_b37	rs747658	1.5e-05	-0.16	Adipose - Subcutaneous
1_226550924_G_C_b37	rs747657	1.5e-05	0.1	Lung
1_226551178_A_G_b37	rs747658	1.5e-05	-0.13	Skin - Sun Exposed (Lower leg)
1_226551506_T_C_b37	rs752308	1.5e-05	-0.13	Skin - Sun Exposed (Lower leg)
1_226556941_C_T_b37	rs3219115	1.5e-05	-0.13	Skin - Sun Exposed (Lower leg)
1_226561403_A_T_b37	rs1109032	1.5e-05	-0.13	Skin - Sun Exposed (Lower leg)
1_226567008_C_G_b37	rs732284	1.5e-05	-0.13	Skin - Sun Exposed (Lower leg)
1_226585280_A_G_b37	rs7548007	1.5e-05	-0.13	Skin - Sun Exposed (Lower leg)
1_226550924_G_C_b37	rs747657	1.6e-05	0.13	Skin - Not Sun Exposed (Suprapubic)
1_226583007_G_C_b37	rs2048424	1.6e-05	-0.13	Skin - Not Sun Exposed (Suprapubic)
1_226580387_T_G_b37	rs1000033	1.6e-05	-0.13	Skin - Sun Exposed (Lower leg)
1_226583695_G_T_b37	rs552617632	1.6e-05	-0.15	Cells - Transformed fibroblasts
1_226754277_A_AT_b37	rs141035110	1.6e-05	0.74	Stomach
1_226564691_T_C_b37	rs3219090	1.6e-05	0.13	Skin - Not Sun Exposed (Suprapubic)
1_226601681_G_A_b37	rs10915987	1.7e-05	0.11	Whole Blood
1_226612949_A_G_b37	rs907186	1.7e-05	0.3	Brain - Cerebellar Hemisphere
1_226588041_T_C_b37	rs6701634	1.7e-05	-0.13	Skin - Sun Exposed (Lower leg)
1_226539303_C_CA_b37	rs76006554	1.7e-05	-0.15	Nerve - Tibial
1_226540327_A_C_b37	rs7517174	1.7e-05	0.29	Brain - Cerebellar Hemisphere
1_226542049_A_G_b37	rs6426551	1.7e-05	0.29	Brain - Cerebellar Hemisphere
1_226596686_T_A_b37	rs2793379	1.8e-05	-0.27	Pancreas
1_226567563_C_G_b37	rs2271343	1.8e-05	-0.16	Adipose - Subcutaneous
1_226594613_G_A_b37	rs4653733	1.8e-05	-0.13	Skin - Sun Exposed (Lower leg)
1_226594613_G_A_b37	rs4653733	1.8e-05	-0.16	Adipose - Subcutaneous
1_226597593_T_C_b37	rs59672299	1.8e-05	-0.099	Esophagus - Mucosa
1_226600354_G_A_b37	rs4653735	1.8e-05	-0.099	Esophagus - Mucosa
1_226612826_G_T_b37	rs907188	1.8e-05	-0.41	Brain - Cerebellar Hemisphere
1_226545866_C_A_b37	rs6668851	1.8e-05	0.29	Brain - Cerebellar Hemisphere
1_226572794_C_T_b37	rs3219058	1.9e-05	-0.13	Skin - Sun Exposed (Lower leg)
1_226573364_A_G_b37	rs1805414	1.9e-05	-0.098	Lung
1_226575749_T_C_b37	rs2027439	1.9e-05	-0.098	Lung
1_226603745_C_T_b37	rs12068460	1.9e-05	-0.098	Esophagus - Mucosa
1_226550191_C_T_b37	rs6664761	1.9e-05	-0.1	Esophagus - Mucosa
1_226561065_A_G_b37	rs3754375	1.9e-05	-0.1	Esophagus - Mucosa
1_226583972_G_A_b37	rs4653731	1.9e-05	-0.16	Adipose - Subcutaneous
1_226543691_C_A_b37	rs6661762	1.9e-05	-0.16	Adipose - Subcutaneous
1_226541051_G_A_b37	rs1991865	1.9e-05	-0.16	Adipose - Subcutaneous
1_226543909_A_G_b37	rs6675327	1.9e-05	-0.16	Adipose - Subcutaneous
1_226601681_G_A_b37	rs10915987	1.9e-05	-0.16	Adipose - Subcutaneous
1_226569258_GA_G_b37	rs3219074	2e-05	-0.13	Skin - Sun Exposed (Lower leg)
1_226569375_G_C_b37	rs3219073	2e-05	-0.13	Skin - Sun Exposed (Lower leg)
1_226574554_C_T_b37	rs3219053	2e-05	-0.13	Skin - Sun Exposed (Lower leg)
1_226576296_G_A_b37	rs2293464	2e-05	-0.13	Skin - Sun Exposed (Lower leg)
1_226577594_T_C_b37	rs3219043	2e-05	-0.13	Skin - Sun Exposed (Lower leg)
1_226580021_G_T_b37	rs1805405	2e-05	-0.13	Skin - Sun Exposed (Lower leg)
1_226580187_T_C_b37	rs1002153	2e-05	-0.13	Skin - Sun Exposed (Lower leg)
1_226580953_C_G_b37	rs2136876	2e-05	-0.13	Skin - Sun Exposed (Lower leg)
1_226581074_T_C_b37	rs1073991	2e-05	-0.13	Skin - Sun Exposed (Lower leg)
1_226583483_C_T_b37	rs12240196	2e-05	-0.13	Skin - Sun Exposed (Lower leg)
1_226590413_G_A_b37	rs3219027	2e-05	-0.13	Skin - Sun Exposed (Lower leg)
1_226591056_T_C_b37	rs3219023	2e-05	-0.13	Skin - Sun Exposed (Lower leg)
1_226591121_C_T_b37	rs3219022	2e-05	-0.13	Skin - Sun Exposed (Lower leg)
1_226592278_G_A_b37	rs3754370	2e-05	-0.13	Skin - Sun Exposed (Lower leg)
1_226593268_A_C_b37	rs7522351	2e-05	-0.13	Skin - Sun Exposed (Lower leg)
1_226593271_T_G_b37	rs7525191	2e-05	-0.13	Skin - Sun Exposed (Lower leg)
1_226594106_G_C_b37	rs4653732	2e-05	-0.13	Skin - Sun Exposed (Lower leg)
1_226537368_T_A_b37	rs2377313	2e-05	0.13	Skin - Not Sun Exposed (Suprapubic)
1_226537522_C_T_b37	rs878367	2.1e-05	-0.13	Skin - Sun Exposed (Lower leg)
1_226602397_C_T_b37	rs28407557	2.1e-05	-0.098	Esophagus - Mucosa
1_226596019_A_T_b37	rs7531668	2.1e-05	-0.15	Adipose - Subcutaneous
1_226550191_C_T_b37	rs6664761	2.2e-05	-0.13	Skin - Sun Exposed (Lower leg)
1_226561065_A_G_b37	rs3754375	2.2e-05	-0.13	Skin - Sun Exposed (Lower leg)
1_226537868_C_T_b37	rs878366	2.2e-05	0.25	Brain - Cerebellar Hemisphere
1_226596019_A_T_b37	rs7531668	2.2e-05	-0.13	Skin - Sun Exposed (Lower leg)
1_226471626_G_C_b37	rs35632568	2.2e-05	0.22	Breast - Mammary Tissue
1_226490679_ACT_A_b37	rs397820242	2.2e-05	0.22	Breast - Mammary Tissue
1_226498784_G_C_b37	rs61836914	2.2e-05	0.22	Breast - Mammary Tissue
1_226573402_T_C_b37	rs1805408	2.2e-05	-0.15	Adipose - Subcutaneous
1_226574722_T_C_b37	rs12068649	2.2e-05	-0.15	Adipose - Subcutaneous
1_226576906_T_C_b37	rs4653445	2.2e-05	-0.15	Adipose - Subcutaneous
1_226589396_C_T_b37	rs3219031	2.2e-05	-0.15	Adipose - Subcutaneous
1_226589833_T_C_b37	rs1805407	2.2e-05	-0.15	Adipose - Subcutaneous
1_226592745_G_A_b37	rs3768347	2.2e-05	-0.15	Adipose - Subcutaneous
1_226592854_T_C_b37	rs3768346	2.2e-05	-0.15	Adipose - Subcutaneous
1_226591243_T_G_b37	rs1417765	2.2e-05	-0.13	Skin - Not Sun Exposed (Suprapubic)
1_226546999_T_A_b37	rs2282400	2.2e-05	-0.16	Adipose - Subcutaneous
1_226536645_C_T_b37	rs874583	2.3e-05	-0.096	Nerve - Tibial
1_226595389_C_G_b37	rs4653734	2.3e-05	-0.097	Esophagus - Mucosa
1_226543982_A_C_b37	rs6675427	2.3e-05	-0.16	Adipose - Subcutaneous
1_226602215_C_T_b37	rs77173384	2.3e-05	0.12	Whole Blood
1_226544420_T_C_b37	rs12567614	2.3e-05	0.1	Skin - Sun Exposed (Lower leg)
1_226596079_C_T_b37	rs7527192	2.3e-05	-0.15	Adipose - Subcutaneous
1_226537368_T_A_b37	rs2377313	2.4e-05	0.085	Esophagus - Mucosa
1_226599374_C_T_b37	rs6665208	2.4e-05	0.11	Whole Blood
1_226564691_T_C_b37	rs3219090	2.4e-05	0.098	Lung
1_226537868_C_T_b37	rs878366	2.4e-05	0.1	Skin - Sun Exposed (Lower leg)
1_226585303_T_C_b37	rs7542788	2.5e-05	-0.15	Adipose - Subcutaneous
1_226645345_TC_T_b37	rs869183657	2.5e-05	0.12	Nerve - Tibial
1_226573402_T_C_b37	rs1805408	2.5e-05	-0.13	Skin - Sun Exposed (Lower leg)
1_226574722_T_C_b37	rs12068649	2.5e-05	-0.13	Skin - Sun Exposed (Lower leg)
1_226576906_T_C_b37	rs4653445	2.5e-05	-0.13	Skin - Sun Exposed (Lower leg)
1_226585303_T_C_b37	rs7542788	2.5e-05	-0.13	Skin - Sun Exposed (Lower leg)
1_226589396_C_T_b37	rs3219031	2.5e-05	-0.13	Skin - Sun Exposed (Lower leg)
1_226589833_T_C_b37	rs1805407	2.5e-05	-0.13	Skin - Sun Exposed (Lower leg)
1_226592745_G_A_b37	rs3768347	2.5e-05	-0.13	Skin - Sun Exposed (Lower leg)
1_226592854_T_C_b37	rs3768346	2.5e-05	-0.13	Skin - Sun Exposed (Lower leg)
1_226604893_C_T_b37	rs12025487	2.5e-05	-0.097	Esophagus - Mucosa
1_226604893_C_T_b37	rs12025487	2.5e-05	-0.13	Skin - Sun Exposed (Lower leg)
1_226596079_C_T_b37	rs7527192	2.5e-05	-0.13	Skin - Sun Exposed (Lower leg)
1_226573364_A_G_b37	rs1805414	2.5e-05	-0.13	Skin - Not Sun Exposed (Suprapubic)
1_226575749_T_C_b37	rs2027439	2.5e-05	-0.13	Skin - Not Sun Exposed (Suprapubic)
1_226560374_T_TCAAAC_b37	rs751321898	2.5e-05	-0.13	Skin - Sun Exposed (Lower leg)
1_226309940_A_G_b37	rs185276885	2.6e-05	-0.26	Skin - Sun Exposed (Lower leg)
1_226723475_G_T_b37	rs60647629	2.6e-05	0.63	Stomach
1_226585516_C_A_b37	rs10799349	2.6e-05	-0.13	Skin - Sun Exposed (Lower leg)
1_226539303_C_CA_b37	rs76006554	2.7e-05	-0.28	Pancreas
1_226599380_G_GT_b37	rs397779469	2.7e-05	0.11	Whole Blood
1_226596039_C_T_b37	rs2077197	2.7e-05	-0.16	Adipose - Subcutaneous
1_226601681_G_A_b37	rs10915987	2.7e-05	-0.095	Esophagus - Mucosa
1_226602215_C_T_b37	rs77173384	2.7e-05	-0.17	Adipose - Subcutaneous
1_226596039_C_T_b37	rs2077197	2.7e-05	-0.13	Skin - Sun Exposed (Lower leg)
1_226543113_C_T_b37	rs10915986	2.8e-05	0.099	Skin - Sun Exposed (Lower leg)
1_226543982_A_C_b37	rs6675427	2.8e-05	-0.13	Skin - Sun Exposed (Lower leg)
1_226611505_T_C_b37	rs1527363	2.8e-05	-0.25	Pancreas
1_226542114_G_C_b37	rs6677172	2.9e-05	0.099	Skin - Sun Exposed (Lower leg)
1_226573364_A_G_b37	rs1805414	2.9e-05	-0.081	Esophagus - Mucosa
1_226575749_T_C_b37	rs2027439	2.9e-05	-0.081	Esophagus - Mucosa
1_226603745_C_T_b37	rs12068460	3e-05	-0.13	Skin - Sun Exposed (Lower leg)
1_226069583_AG_A_b37	rs397841070	3e-05	-0.22	Lung
1_226594613_G_A_b37	rs4653733	3e-05	-0.095	Esophagus - Mucosa
1_226585165_C_CAAG_b37	rs398089925	3.1e-05	-0.096	Lung
1_226585516_C_A_b37	rs10799349	3.1e-05	-0.15	Adipose - Subcutaneous
1_226705632_C_T_b37	rs10799359	3.2e-05	-0.25	Pancreas
1_226556443_A_T_b37	rs3219119	3.2e-05	0.098	Lung
1_226271590_C_A_b37	rs12403637	3.2e-05	-0.25	Skin - Sun Exposed (Lower leg)
1_226550741_C_T_b37	rs747659	3.2e-05	-0.095	Esophagus - Mucosa
1_226596019_A_T_b37	rs7531668	3.3e-05	-0.095	Esophagus - Mucosa
1_226585516_C_A_b37	rs10799349	3.3e-05	-0.095	Esophagus - Mucosa
1_226550741_C_T_b37	rs747659	3.4e-05	-0.13	Skin - Sun Exposed (Lower leg)
1_226551178_A_G_b37	rs747658	3.4e-05	-0.095	Esophagus - Mucosa
1_226666298_G_A_b37	rs116104607	3.6e-05	-0.25	Skin - Sun Exposed (Lower leg)
1_226539027_G_A_b37	rs12092726	3.7e-05	-0.15	Adipose - Subcutaneous
1_226709895_G_A_b37	rs708736	3.7e-05	0.1	Nerve - Tibial
1_226580093_C_T_b37	rs2280712	3.7e-05	-0.17	Adipose - Subcutaneous
1_226594857_C_T_b37	rs60698376	3.7e-05	-0.17	Adipose - Subcutaneous
1_226588041_T_C_b37	rs6701634	3.8e-05	-0.094	Esophagus - Mucosa
1_226603003_T_C_b37	rs2695236	3.9e-05	-0.12	Adipose - Subcutaneous
1_226551506_T_C_b37	rs752308	3.9e-05	-0.094	Esophagus - Mucosa
1_226556941_C_T_b37	rs3219115	3.9e-05	-0.094	Esophagus - Mucosa
1_226569375_G_C_b37	rs3219073	3.9e-05	-0.094	Esophagus - Mucosa
1_226573402_T_C_b37	rs1805408	3.9e-05	-0.094	Esophagus - Mucosa
1_226574554_C_T_b37	rs3219053	3.9e-05	-0.094	Esophagus - Mucosa
1_226574722_T_C_b37	rs12068649	3.9e-05	-0.094	Esophagus - Mucosa
1_226576296_G_A_b37	rs2293464	3.9e-05	-0.094	Esophagus - Mucosa
1_226576906_T_C_b37	rs4653445	3.9e-05	-0.094	Esophagus - Mucosa
1_226577594_T_C_b37	rs3219043	3.9e-05	-0.094	Esophagus - Mucosa
1_226580021_G_T_b37	rs1805405	3.9e-05	-0.094	Esophagus - Mucosa
1_226580187_T_C_b37	rs1002153	3.9e-05	-0.094	Esophagus - Mucosa
1_226580387_T_G_b37	rs1000033	3.9e-05	-0.094	Esophagus - Mucosa
1_226580953_C_G_b37	rs2136876	3.9e-05	-0.094	Esophagus - Mucosa
1_226581074_T_C_b37	rs1073991	3.9e-05	-0.094	Esophagus - Mucosa
1_226583483_C_T_b37	rs12240196	3.9e-05	-0.094	Esophagus - Mucosa
1_226585280_A_G_b37	rs7548007	3.9e-05	-0.094	Esophagus - Mucosa
1_226585303_T_C_b37	rs7542788	3.9e-05	-0.094	Esophagus - Mucosa
1_226589396_C_T_b37	rs3219031	3.9e-05	-0.094	Esophagus - Mucosa
1_226589833_T_C_b37	rs1805407	3.9e-05	-0.094	Esophagus - Mucosa
1_226590413_G_A_b37	rs3219027	3.9e-05	-0.094	Esophagus - Mucosa
1_226591056_T_C_b37	rs3219023	3.9e-05	-0.094	Esophagus - Mucosa
1_226592278_G_A_b37	rs3754370	3.9e-05	-0.094	Esophagus - Mucosa
1_226592745_G_A_b37	rs3768347	3.9e-05	-0.094	Esophagus - Mucosa
1_226592854_T_C_b37	rs3768346	3.9e-05	-0.094	Esophagus - Mucosa
1_226593268_A_C_b37	rs7522351	3.9e-05	-0.094	Esophagus - Mucosa
1_226593271_T_G_b37	rs7525191	3.9e-05	-0.094	Esophagus - Mucosa
1_226594106_G_C_b37	rs4653732	3.9e-05	-0.094	Esophagus - Mucosa
1_226596079_C_T_b37	rs7527192	3.9e-05	-0.094	Esophagus - Mucosa
1_226561403_A_T_b37	rs1109032	3.9e-05	-0.094	Esophagus - Mucosa
1_226560374_T_TCAAAC_b37	rs751321898	3.9e-05	-0.094	Esophagus - Mucosa
1_226567008_C_G_b37	rs732284	3.9e-05	-0.094	Esophagus - Mucosa
1_226569258_GA_G_b37	rs3219074	3.9e-05	-0.094	Esophagus - Mucosa
1_226602215_C_T_b37	rs77173384	4e-05	-0.1	Esophagus - Mucosa
1_226572794_C_T_b37	rs3219058	4e-05	-0.095	Esophagus - Mucosa
1_226580093_C_T_b37	rs2280712	4.1e-05	-0.1	Esophagus - Mucosa
1_226567563_C_G_b37	rs2271343	4.1e-05	-0.094	Esophagus - Mucosa
1_226552068_G_A_b37	rs3219142	4.1e-05	-0.15	Muscle - Skeletal
1_226591121_C_T_b37	rs3219022	4.1e-05	-0.094	Esophagus - Mucosa
1_226556443_A_T_b37	rs3219119	4.2e-05	0.13	Adipose - Subcutaneous
1_226541051_G_A_b37	rs1991865	4.2e-05	-0.12	Skin - Sun Exposed (Lower leg)
1_226543691_C_A_b37	rs6661762	4.2e-05	-0.12	Skin - Sun Exposed (Lower leg)
1_226543909_A_G_b37	rs6675327	4.2e-05	-0.12	Skin - Sun Exposed (Lower leg)
1_226583972_G_A_b37	rs4653731	4.3e-05	-0.094	Esophagus - Mucosa
1_226605373_T_C_b37	rs2570368	4.3e-05	-0.12	Adipose - Subcutaneous
1_226605081_C_T_b37	rs1341335	4.3e-05	-0.12	Adipose - Subcutaneous
1_226605227_T_C_b37	rs2695239	4.3e-05	-0.12	Adipose - Subcutaneous
1_226594857_C_T_b37	rs60698376	4.3e-05	-0.1	Esophagus - Mucosa
1_226607892_G_A_b37	rs1858549	4.3e-05	-0.12	Adipose - Subcutaneous
1_226668264_T_G_b37	rs55671181	4.4e-05	-0.15	Esophagus - Mucosa
1_226601681_G_A_b37	rs10915987	4.4e-05	-0.12	Skin - Sun Exposed (Lower leg)
1_226602215_C_T_b37	rs77173384	4.5e-05	-0.13	Skin - Sun Exposed (Lower leg)
1_226539027_G_A_b37	rs12092726	4.5e-05	-0.13	Skin - Sun Exposed (Lower leg)
1_226567563_C_G_b37	rs2271343	4.8e-05	-0.12	Skin - Sun Exposed (Lower leg)
1_225880947_G_A_b37	rs72753070	4.9e-05	0.15	Adipose - Subcutaneous
1_226546999_T_A_b37	rs2282400	4.9e-05	-0.092	Esophagus - Mucosa
1_226603635_T_C_b37	rs2695237	4.9e-05	-0.12	Adipose - Subcutaneous
1_226603897_T_G_b37	rs9426568	4.9e-05	0.12	Adipose - Subcutaneous
1_226550924_G_C_b37	rs747657	5.1e-05	0.12	Adipose - Subcutaneous
1_226564691_T_C_b37	rs3219090	5.1e-05	0.12	Adipose - Subcutaneous
1_226602397_C_T_b37	rs28407557	5.2e-05	-0.12	Skin - Sun Exposed (Lower leg)
1_226605024_A_G_b37	rs1341334	5.2e-05	-0.12	Adipose - Subcutaneous
1_226665512_C_T_b37	rs35830721	5.3e-05	-0.23	Skin - Sun Exposed (Lower leg)
1_226591243_T_G_b37	rs1417765	5.5e-05	-0.093	Lung
1_226533447_G_T_b37	rs12736950	5.7e-05	0.11	Cells - Transformed fibroblasts
1_226557504_A_C_b37	rs3219112	5.8e-05	0.12	Adipose - Subcutaneous
1_226559572_TA_T_b37	rs397729728	5.8e-05	0.12	Adipose - Subcutaneous
1_226561064_C_A_b37	rs3754376	5.8e-05	0.12	Adipose - Subcutaneous
1_226600947_T_C_b37	rs6679573	5.8e-05	-0.12	Skin - Sun Exposed (Lower leg)
1_226653478_G_T_b37	rs4653743	5.9e-05	0.11	Nerve - Tibial
1_226665582_C_T_b37	rs76649823	6e-05	-0.24	Skin - Sun Exposed (Lower leg)
1_226667273_C_T_b37	rs12401684	6e-05	-0.24	Skin - Sun Exposed (Lower leg)
1_226669810_G_A_b37	rs77681750	6e-05	-0.24	Skin - Sun Exposed (Lower leg)
1_226607774_A_G_b37	rs1858548	6.3e-05	-0.12	Adipose - Subcutaneous
1_226597593_T_C_b37	rs59672299	6.4e-05	-0.12	Skin - Sun Exposed (Lower leg)
1_226600354_G_A_b37	rs4653735	6.4e-05	-0.12	Skin - Sun Exposed (Lower leg)
1_226583695_G_T_b37	rs552617632	6.5e-05	-0.2	Adipose - Subcutaneous
1_226604638_A_G_b37	rs1341333	6.5e-05	-0.12	Adipose - Subcutaneous
1_226605765_T_C_b37	rs2570369	6.5e-05	-0.12	Adipose - Subcutaneous
1_226607336_T_C_b37	rs2695240	6.5e-05	-0.12	Adipose - Subcutaneous
1_226607385_T_C_b37	rs2570370	6.5e-05	-0.12	Adipose - Subcutaneous
1_226604236_CT_C_b37	rs796831919	6.5e-05	-0.12	Adipose - Subcutaneous
1_226604519_G_C_b37	rs2695238	6.5e-05	-0.12	Adipose - Subcutaneous
1_226440654_C_T_b37	rs114303843	6.5e-05	-0.23	Nerve - Tibial
1_226583007_G_C_b37	rs2048424	6.6e-05	-0.12	Adipose - Subcutaneous
1_226588977_C_G_b37	rs2793380	6.9e-05	-0.12	Adipose - Subcutaneous
1_226589709_C_T_b37	rs2666428	6.9e-05	-0.12	Adipose - Subcutaneous
1_226590972_T_C_b37	rs2793657	6.9e-05	-0.12	Adipose - Subcutaneous
1_226544831_C_T_b37	rs11801168	6.9e-05	0.094	Skin - Sun Exposed (Lower leg)
1_226668346_C_A_b37	rs1841649	7e-05	0.1	Nerve - Tibial
1_226599374_C_T_b37	rs6665208	7.1e-05	-0.098	Esophagus - Mucosa
1_226193132_C_T_b37	rs141557989	7.1e-05	-0.24	Skin - Sun Exposed (Lower leg)
1_226709873_G_A_b37	rs11584545	7.2e-05	0.11	Skin - Sun Exposed (Lower leg)
1_226599374_C_T_b37	rs6665208	7.3e-05	-0.12	Skin - Sun Exposed (Lower leg)
1_226583417_C_T_b37	rs2793382	7.7e-05	-0.12	Adipose - Subcutaneous
1_226670795_C_T_b37	rs898834	7.7e-05	0.1	Nerve - Tibial

## Sheet: Filtered
rs1858549	rs892348	#N/A		rs2048426
rs869044100	rs73100512	#N/A		rs2048426
rs2136875	rs199970104	#N/A		rs2048426
rs1858550	rs2102634	#N/A		rs2048426
rs1858548	rs2048426	#N/A		rs2048426
rs2695237	rs907187	#N/A		rs2048426
rs9426568	rs12744609	#N/A		rs2048426
rs2570369	rs12028523	#N/A		rs892348
rs2695240	rs12077115	#N/A		rs892348
rs2570370		#N/A		rs907187
rs796831919		#N/A		rs907187
rs1341333		#N/A		#N/A
rs1341335		#N/A		#N/A
rs2695239		#N/A		#N/A
rs2570368		#N/A		#N/A
rs2695238		#N/A		#N/A
rs397862151		#N/A		#N/A
rs1341334		#N/A		#N/A
rs2377013		#N/A		#N/A
rs2793378		#N/A		#N/A
rs2666427		#N/A		#N/A
rs1104893		#N/A		#N/A
rs2793377		#N/A		#N/A
rs2249844		#N/A		#N/A
rs1397550		#N/A		#N/A
rs1828446		#N/A		#N/A
rs1828445		#N/A		#N/A
rs2793654		#N/A		#N/A
rs1865222		#N/A		#N/A
rs1865221		#N/A		#N/A
rs1865220		#N/A		#N/A
rs2695235		#N/A		#N/A
rs2793655		#N/A		#N/A
rs2793376		#N/A		#N/A
rs1341336		#N/A		#N/A
rs2048426		rs2048426		#N/A
rs2695236		#N/A		#N/A
rs1417765		#N/A		#N/A
rs747657		#N/A		#N/A
rs3219090		#N/A		#N/A
rs2048424		#N/A		#N/A
rs398089925		#N/A		#N/A
rs397729728		#N/A		#N/A
rs3754376		#N/A		#N/A
rs2793380		#N/A		#N/A
rs2666428		#N/A		#N/A
rs2793657		#N/A		#N/A
rs2793382		#N/A		#N/A
rs1805414		#N/A		#N/A
rs2027439		#N/A		#N/A
rs3219119		#N/A		#N/A
rs3219112		#N/A		#N/A
rs3046771		#N/A		#N/A
rs2377313		#N/A		#N/A
rs12567614		#N/A		#N/A
rs11801168		#N/A		#N/A
rs878366		#N/A		#N/A
rs6677172		#N/A		#N/A
rs10915986		#N/A		#N/A
rs1341334		#N/A		#N/A
rs1341335		#N/A		#N/A
rs2695239		#N/A		#N/A
rs2570368		#N/A		#N/A
rs2695237		#N/A		#N/A
rs9426568		#N/A		#N/A
rs796831919		#N/A		#N/A
rs1341333		#N/A		#N/A
rs2570369		#N/A		#N/A
rs3046771		#N/A		#N/A
rs2695238		#N/A		#N/A
rs2136875		#N/A		#N/A
rs2793378		#N/A		#N/A
rs2249844		#N/A		#N/A
rs1397550		#N/A		#N/A
rs1828446		#N/A		#N/A
rs1828445		#N/A		#N/A
rs2793654		#N/A		#N/A
rs2793377		#N/A		#N/A
rs397862151		#N/A		#N/A
rs1104893		#N/A		#N/A
rs2793655		#N/A		#N/A
rs2793376		#N/A		#N/A
rs1865220		#N/A		#N/A
rs2695240		#N/A		#N/A
rs2570370		#N/A		#N/A
rs1858548		#N/A		#N/A
rs1341336		#N/A		#N/A
rs2695235		#N/A		#N/A
rs2377013		#N/A		#N/A
rs3219119		#N/A		#N/A
rs2048426		rs2048426		#N/A
rs2666427		#N/A		#N/A
rs1865222		#N/A		#N/A
rs1865221		#N/A		#N/A
rs869044100		#N/A		#N/A
rs2695236		#N/A		#N/A
rs2027439		#N/A		#N/A
rs1805414		#N/A		#N/A
rs878366		#N/A		#N/A
rs3219112		#N/A		#N/A
rs1858550		#N/A		#N/A
rs907186		#N/A		#N/A
rs2793382		#N/A		#N/A
rs2793380		#N/A		#N/A
rs2666428		#N/A		#N/A
rs2793657		#N/A		#N/A
rs6677172		#N/A		#N/A
rs10915986		#N/A		#N/A
rs3754376		#N/A		#N/A
rs2377313		#N/A		#N/A
rs397729728		#N/A		#N/A
rs398089925		#N/A		#N/A
rs12567614		#N/A		#N/A
rs11801168		#N/A		#N/A
rs3219090		#N/A		#N/A
rs2048424		#N/A		#N/A
rs1858549		#N/A		#N/A
rs747657		#N/A		#N/A
rs1417765		#N/A		#N/A
rs6665208		#N/A		#N/A
rs10915987		#N/A		#N/A
rs59672299		#N/A		#N/A
rs4653735		#N/A		#N/A
rs4653734		#N/A		#N/A
rs10915987		#N/A		#N/A
rs28407557		#N/A		#N/A
rs12025487		#N/A		#N/A
rs12068460		#N/A		#N/A
rs878367		#N/A		#N/A
rs1805408		#N/A		#N/A
rs12068649		#N/A		#N/A
rs4653445		#N/A		#N/A
rs3219031		#N/A		#N/A
rs1805407		#N/A		#N/A
rs3768347		#N/A		#N/A
rs3768346		#N/A		#N/A
rs59672299		#N/A		#N/A
rs4653735		#N/A		#N/A
rs6679573		#N/A		#N/A
rs7527192		#N/A		#N/A
rs7531668		#N/A		#N/A
rs6681537		#N/A		#N/A
rs28407557		#N/A		#N/A
rs3219058		#N/A		#N/A
rs2077197		#N/A		#N/A
rs6679573		#N/A		#N/A
rs7542788		#N/A		#N/A
rs10799349		#N/A		#N/A
rs4653734		#N/A		#N/A
rs1433574		#N/A		#N/A
rs6701634		#N/A		#N/A
rs3219022		#N/A		#N/A
rs12068460		#N/A		#N/A
rs4653731		#N/A		#N/A
rs4653733		#N/A		#N/A
rs747659		#N/A		#N/A
rs752308		#N/A		#N/A
rs3219074		#N/A		#N/A
rs3219073		#N/A		#N/A
rs2282400		#N/A		#N/A
rs3219115		#N/A		#N/A
rs751321898		#N/A		#N/A
rs1109032		#N/A		#N/A
rs732284		#N/A		#N/A
rs3219053		#N/A		#N/A
rs2293464		#N/A		#N/A
rs3219043		#N/A		#N/A
rs1805405		#N/A		#N/A
rs1002153		#N/A		#N/A
rs1000033		#N/A		#N/A
rs2136876		#N/A		#N/A
rs1073991		#N/A		#N/A
rs12240196		#N/A		#N/A
rs7548007		#N/A		#N/A
rs3219027		#N/A		#N/A
rs3219023		#N/A		#N/A
rs3754370		#N/A		#N/A
rs7522351		#N/A		#N/A
rs7525191		#N/A		#N/A
rs4653732		#N/A		#N/A
rs12025487		#N/A		#N/A
rs4653733		#N/A		#N/A
rs7542788		#N/A		#N/A
rs4653731		#N/A		#N/A
rs6665208		#N/A		#N/A
rs3219058		#N/A		#N/A
rs7548007		#N/A		#N/A
rs3219115		#N/A		#N/A
rs732284		#N/A		#N/A
rs747658		#N/A		#N/A
rs747658		#N/A		#N/A
rs1991865		#N/A		#N/A
rs6661762		#N/A		#N/A
rs2271343		#N/A		#N/A
rs6664761		#N/A		#N/A
rs6664761		#N/A		#N/A
rs3754375		#N/A		#N/A
rs747659		#N/A		#N/A
rs2271343		#N/A		#N/A
rs6681537		#N/A		#N/A
rs7531668		#N/A		#N/A
rs6701634		#N/A		#N/A
rs10799349		#N/A		#N/A
rs397779469		#N/A		#N/A
rs3768347		#N/A		#N/A
rs2077197		#N/A		#N/A
rs3219043		#N/A		#N/A
rs1805405		#N/A		#N/A
rs1002153		#N/A		#N/A
rs1000033		#N/A		#N/A
rs2136876		#N/A		#N/A
rs1073991		#N/A		#N/A
rs12240196		#N/A		#N/A
rs3219031		#N/A		#N/A
rs1805407		#N/A		#N/A
rs3219027		#N/A		#N/A
rs3219023		#N/A		#N/A
rs3219022		#N/A		#N/A
rs3754370		#N/A		#N/A
rs3768346		#N/A		#N/A
rs7522351		#N/A		#N/A
rs7525191		#N/A		#N/A
rs4653732		#N/A		#N/A
rs2293464		#N/A		#N/A
rs3219074		#N/A		#N/A
rs1805408		#N/A		#N/A
rs3219053		#N/A		#N/A
rs12068649		#N/A		#N/A
rs4653445		#N/A		#N/A
rs12092726		#N/A		#N/A
rs3046771		#N/A		#N/A
rs77173384		#N/A		#N/A
rs1991865		#N/A		#N/A
rs6661762		#N/A		#N/A
rs6675327		#N/A		#N/A
rs7527192		#N/A		#N/A
rs397779469		#N/A		#N/A
rs878367		#N/A		#N/A
rs1109032		#N/A		#N/A
rs752308		#N/A		#N/A
rs9426568		#N/A		#N/A
rs2695237		#N/A		#N/A
rs6675327		#N/A		#N/A
rs12092726		#N/A		#N/A
rs6675427		#N/A		#N/A
rs3754375		#N/A		#N/A
rs751321898		#N/A		#N/A
rs6675427		#N/A		#N/A
rs2282400		#N/A		#N/A
rs2280712		#N/A		#N/A
rs60698376		#N/A		#N/A
rs2793382		#N/A		#N/A
rs3219073		#N/A		#N/A
rs869044100		#N/A		#N/A
rs796831919		#N/A		#N/A
rs2695239		#N/A		#N/A
rs2695238		#N/A		#N/A
rs1341335		#N/A		#N/A
rs2570368		#N/A		#N/A
rs2695240		#N/A		#N/A
rs2570370		#N/A		#N/A
rs1858548		#N/A		#N/A
rs1858550		#N/A		#N/A
rs1341333		#N/A		#N/A
rs1341334		#N/A		#N/A
rs2570369		#N/A		#N/A
rs2136875		#N/A		#N/A
rs2666428		#N/A		#N/A
rs398089925		#N/A		#N/A
rs2793380		#N/A		#N/A
rs2793657		#N/A		#N/A
rs3046771		#N/A		#N/A
rs2048426		rs2048426		#N/A
rs1341336		#N/A		#N/A
rs2793378		#N/A		#N/A
rs1104893		#N/A		#N/A
rs2793654		#N/A		#N/A
rs1865222		#N/A		#N/A
rs1865220		#N/A		#N/A
rs2793655		#N/A		#N/A
rs2793376		#N/A		#N/A
rs2695236		#N/A		#N/A
rs2793377		#N/A		#N/A
rs397862151		#N/A		#N/A
rs2377013		#N/A		#N/A
rs2249844		#N/A		#N/A
rs1397550		#N/A		#N/A
rs1828446		#N/A		#N/A
rs1828445		#N/A		#N/A
rs2666427		#N/A		#N/A
rs1865221		#N/A		#N/A
rs2695235		#N/A		#N/A
rs2048426		rs2048426		#N/A
rs3046771		#N/A		#N/A
rs3754376		#N/A		#N/A
rs3219112		#N/A		#N/A
rs10915985		#N/A		#N/A
rs1858549		#N/A		#N/A
rs397729728		#N/A		#N/A
rs77173384		#N/A		#N/A
rs2793381		#N/A		#N/A
rs398089925		#N/A		#N/A
rs2793380		#N/A		#N/A
rs2666428		#N/A		#N/A
rs2793657		#N/A		#N/A
rs1417765		#N/A		#N/A
rs2377313		#N/A		#N/A
rs2377313		#N/A		#N/A
rs3219119		#N/A		#N/A
rs2048424		#N/A		#N/A
rs2136875		#N/A		#N/A
rs3219090		#N/A		#N/A
rs1527363		#N/A		#N/A
rs747657		#N/A		#N/A
rs3219112		#N/A		#N/A
rs3219119		#N/A		#N/A
rs397729728		#N/A		#N/A
rs3754376		#N/A		#N/A
rs2793382		#N/A		#N/A
rs878367		#N/A		#N/A
rs2027439		#N/A		#N/A
rs1805414		#N/A		#N/A
rs2280712		#N/A		#N/A
rs892348		rs892348		#N/A
rs2048424		#N/A		#N/A
rs1417765		#N/A		#N/A
rs1527365		#N/A		#N/A
rs60698376		#N/A		#N/A
rs12568297		#N/A		#N/A
rs1858549		#N/A		#N/A
rs1317170		#N/A		#N/A
rs2570367		#N/A		#N/A
rs1805414		#N/A		#N/A
rs2027439		#N/A		#N/A
rs747657		#N/A		#N/A
rs1433574		#N/A		#N/A
rs3219090		#N/A		#N/A
rs3219110		#N/A		#N/A
rs907187		rs907187		#N/A
rs2136875		#N/A		#N/A
rs747659		#N/A		#N/A
rs2271343		#N/A		#N/A
rs12568297		#N/A		#N/A
rs74607165		#N/A		#N/A
rs1341336		#N/A		#N/A
rs1991865		#N/A		#N/A
rs6661762		#N/A		#N/A
rs10915985		#N/A		#N/A
rs552617632		#N/A		#N/A
rs2695236		#N/A		#N/A
rs869044100		#N/A		#N/A
rs1858550		#N/A		#N/A
rs2136875		#N/A		#N/A
rs1858550		#N/A		#N/A
rs2695237		#N/A		#N/A
rs9426568		#N/A		#N/A
rs796831919		#N/A		#N/A
rs1341333		#N/A		#N/A
rs1341335		#N/A		#N/A
rs2695239		#N/A		#N/A
rs2570368		#N/A		#N/A
rs1341334		#N/A		#N/A
rs2695238		#N/A		#N/A
rs2695236		#N/A		#N/A
rs2695242		#N/A		#N/A
rs6684789		#N/A		#N/A
rs2695240		#N/A		#N/A
rs2570370		#N/A		#N/A
rs1858548		#N/A		#N/A
rs2039925		#N/A		#N/A
rs2695240		#N/A		#N/A
rs2570370		#N/A		#N/A
rs2695235		#N/A		#N/A
rs1865222		#N/A		#N/A
rs1865221		#N/A		#N/A
rs1865220		#N/A		#N/A
rs2793655		#N/A		#N/A
rs2793376		#N/A		#N/A
rs3219111		#N/A		#N/A
rs2666427		#N/A		#N/A
rs2695235		#N/A		#N/A
rs398074697		#N/A		#N/A
rs1341335		#N/A		#N/A
rs2695239		#N/A		#N/A
rs2570368		#N/A		#N/A
rs6675327		#N/A		#N/A
rs1104893		#N/A		#N/A
rs2793377		#N/A		#N/A
rs2249844		#N/A		#N/A
rs1397550		#N/A		#N/A
rs1828446		#N/A		#N/A
rs1828445		#N/A		#N/A
rs2793654		#N/A		#N/A
rs2570369		#N/A		#N/A
rs1865222		#N/A		#N/A
rs1865221		#N/A		#N/A
rs1865220		#N/A		#N/A
rs2793655		#N/A		#N/A
rs2793376		#N/A		#N/A
rs2793379		#N/A		#N/A
rs2249731		#N/A		#N/A
rs397862151		#N/A		#N/A
rs1317170		#N/A		#N/A
rs2570367		#N/A		#N/A
rs796831919		#N/A		#N/A
rs1341333		#N/A		#N/A
rs2793378		#N/A		#N/A
rs2695238		#N/A		#N/A
rs3046771		#N/A		#N/A
rs2377013		#N/A		#N/A
rs1341335		#N/A		#N/A
rs2695239		#N/A		#N/A
rs2570368		#N/A		#N/A
rs1858548		#N/A		#N/A
rs2048426		rs2048426		#N/A
rs1341334		#N/A		#N/A
rs907186		#N/A		#N/A
rs1891108		#N/A		#N/A
rs1891107		#N/A		#N/A
rs907190		#N/A		#N/A
rs907193		#N/A		#N/A
rs907192		#N/A		#N/A
rs2377312		#N/A		#N/A
rs752309		#N/A		#N/A
rs878366		#N/A		#N/A
rs2793378		#N/A		#N/A
rs796831919		#N/A		#N/A
rs1341333		#N/A		#N/A
rs2570369		#N/A		#N/A
rs2695238		#N/A		#N/A
rs1341334		#N/A		#N/A
rs2570369		#N/A		#N/A
rs2695240		#N/A		#N/A
rs2570370		#N/A		#N/A
rs1858548		#N/A		#N/A
rs2255403		#N/A		#N/A
rs907191		#N/A		#N/A
rs907188		#N/A		#N/A
rs2695237		#N/A		#N/A
rs9426568		#N/A		#N/A
rs1341336		#N/A		#N/A
rs3219112		#N/A		#N/A
rs397729728		#N/A		#N/A
rs3754376		#N/A		#N/A
rs1858549		#N/A		#N/A
rs1858549		#N/A		#N/A
rs6665016		#N/A		#N/A
rs869044100		#N/A		#N/A
rs1104893		#N/A		#N/A
rs2793377		#N/A		#N/A
rs397862151		#N/A		#N/A
rs2249844		#N/A		#N/A
rs1397550		#N/A		#N/A
rs1828446		#N/A		#N/A
rs1828445		#N/A		#N/A
rs2793654		#N/A		#N/A
rs2666427		#N/A		#N/A
rs2695237		#N/A		#N/A
rs9426568		#N/A		#N/A
rs397861112		#N/A		#N/A
rs2377013		#N/A		#N/A
rs2793382		#N/A		#N/A
rs398089925		#N/A		#N/A
rs2793380		#N/A		#N/A
rs2666428		#N/A		#N/A
rs2793657		#N/A		#N/A
rs2695236		#N/A		#N/A
rs6701634		#N/A		#N/A
rs7527192		#N/A		#N/A
rs3219082		#N/A		#N/A
rs2249731		#N/A		#N/A
rs4653731		#N/A		#N/A
rs752307		#N/A		#N/A
rs2793658		#N/A		#N/A
rs1805404		#N/A		#N/A
rs3219043		#N/A		#N/A
rs1805405		#N/A		#N/A
rs1002153		#N/A		#N/A
rs1000033		#N/A		#N/A
rs2136876		#N/A		#N/A
rs1073991		#N/A		#N/A
rs12240196		#N/A		#N/A
rs7548007		#N/A		#N/A
rs3219031		#N/A		#N/A
rs1805407		#N/A		#N/A
rs3219027		#N/A		#N/A
rs3219023		#N/A		#N/A
rs3754370		#N/A		#N/A
rs3768347		#N/A		#N/A
rs3768346		#N/A		#N/A
rs7522351		#N/A		#N/A
rs7525191		#N/A		#N/A
rs4653732		#N/A		#N/A
rs2077197		#N/A		#N/A
rs3219115		#N/A		#N/A
rs732284		#N/A		#N/A
rs3219074		#N/A		#N/A
rs1805408		#N/A		#N/A
rs3219053		#N/A		#N/A
rs12068649		#N/A		#N/A
rs2293464		#N/A		#N/A
rs4653445		#N/A		#N/A
rs1891108		#N/A		#N/A
rs1891107		#N/A		#N/A
rs907193		#N/A		#N/A
rs907192		#N/A		#N/A
rs2377312		#N/A		#N/A
rs907190		#N/A		#N/A
rs7542788		#N/A		#N/A
rs1341334		#N/A		#N/A
rs4653733		#N/A		#N/A
rs796831919		#N/A		#N/A
rs2695238		#N/A		#N/A
rs1341333		#N/A		#N/A
rs1341335		#N/A		#N/A
rs2695239		#N/A		#N/A
rs2570368		#N/A		#N/A
rs3219022		#N/A		#N/A
rs2570369		#N/A		#N/A
rs1865220		#N/A		#N/A
rs2793655		#N/A		#N/A
rs2793376		#N/A		#N/A
rs56033994		#N/A		#N/A
rs12143101		#N/A		#N/A
rs1136410		#N/A		#N/A
rs907191		#N/A		#N/A
rs2255403		#N/A		#N/A
rs2027440		#N/A		#N/A
rs3219065		#N/A		#N/A
rs2117114		#N/A		#N/A
rs2271349		#N/A		#N/A
rs7531668		#N/A		#N/A
rs932002		#N/A		#N/A
rs2695235		#N/A		#N/A
rs3219119		#N/A		#N/A
rs3219058		#N/A		#N/A
rs1828446		#N/A		#N/A
rs1828445		#N/A		#N/A
rs2793377		#N/A		#N/A
rs1397550		#N/A		#N/A
rs2793654		#N/A		#N/A
rs1104893		#N/A		#N/A
rs2249844		#N/A		#N/A
rs2048425		#N/A		#N/A
rs2048426		rs2048426		#N/A
rs2793378		#N/A		#N/A
rs11801168		#N/A		#N/A
rs10915986		#N/A		#N/A
rs397862151		#N/A		#N/A
rs2136875		#N/A		#N/A
rs2695240		#N/A		#N/A
rs2570370		#N/A		#N/A
rs10799349		#N/A		#N/A
rs2793658		#N/A		#N/A
rs1805404		#N/A		#N/A
rs752307		#N/A		#N/A
rs2377013		#N/A		#N/A
rs1858549		#N/A		#N/A
rs2793378		#N/A		#N/A
rs6677172		#N/A		#N/A
rs6664761		#N/A		#N/A
rs752308		#N/A		#N/A
rs1109032		#N/A		#N/A
rs3219073		#N/A		#N/A
rs12567614		#N/A		#N/A
rs3219104		#N/A		#N/A
rs869044100		#N/A		#N/A
rs1858548		#N/A		#N/A
rs3219104		#N/A		#N/A
rs2048425		#N/A		#N/A
rs1858550		#N/A		#N/A
rs6681537		#N/A		#N/A
rs907187		rs907187		#N/A
rs28407557		#N/A		#N/A
rs1805415		#N/A		#N/A
rs1805411		#N/A		#N/A
rs2695243		#N/A		#N/A
rs12092726		#N/A		#N/A
rs2271349		#N/A		#N/A
rs2027440		#N/A		#N/A
rs3219065		#N/A		#N/A
rs2117114		#N/A		#N/A
rs73083553		#N/A		#N/A
rs874583		#N/A		#N/A
rs3219110		#N/A		#N/A
rs1104893		#N/A		#N/A
rs2793377		#N/A		#N/A
rs2249844		#N/A		#N/A
rs1397550		#N/A		#N/A
rs1828446		#N/A		#N/A
rs1828445		#N/A		#N/A
rs2793654		#N/A		#N/A
rs869044100		#N/A		#N/A
rs2695236		#N/A		#N/A
rs4653734		#N/A		#N/A
rs6681537		#N/A		#N/A
rs3754375		#N/A		#N/A
rs1341336		#N/A		#N/A
rs1865220		#N/A		#N/A
rs2695235		#N/A		#N/A
rs2793655		#N/A		#N/A
rs2793376		#N/A		#N/A
rs2282400		#N/A		#N/A
rs747658		#N/A		#N/A
rs1341336		#N/A		#N/A
rs751321898		#N/A		#N/A
rs1858550		#N/A		#N/A
rs397862151		#N/A		#N/A
rs2377013		#N/A		#N/A
rs398074697		#N/A		#N/A
rs6426461		#N/A		#N/A
rs6665208		#N/A		#N/A
rs932002		#N/A		#N/A
rs56033994		#N/A		#N/A
rs12143101		#N/A		#N/A
rs1136410		#N/A		#N/A
rs3219082		#N/A		#N/A
rs147149497		#N/A		#N/A
rs6675427		#N/A		#N/A
rs2695237		#N/A		#N/A
rs9426568		#N/A		#N/A
rs2666427		#N/A		#N/A
rs59672299		#N/A		#N/A
rs4653735		#N/A		#N/A
rs2377313		#N/A		#N/A
rs3046771		#N/A		#N/A
rs892348		rs892348		#N/A
rs76887998		#N/A		#N/A
rs12032713		#N/A		#N/A
rs752309		#N/A		#N/A
rs1865222		#N/A		#N/A
rs1865221		#N/A		#N/A
rs6681537		#N/A		#N/A
rs12068460		#N/A		#N/A
rs2793382		#N/A		#N/A
rs6681537		#N/A		#N/A
rs2793381		#N/A		#N/A
rs12022311		#N/A		#N/A
rs10799345		#N/A		#N/A
rs1865222		#N/A		#N/A
rs1865221		#N/A		#N/A
rs12068460		#N/A		#N/A
rs6681537		#N/A		#N/A
rs4653729		#N/A		#N/A
rs9943081		#N/A		#N/A
rs907186		#N/A		#N/A
rs2666427		#N/A		#N/A
rs3219112		#N/A		#N/A
rs6679573		#N/A		#N/A
rs2048426		rs2048426		#N/A
rs74607165		#N/A		#N/A
rs2666428		#N/A		#N/A
rs2793380		#N/A		#N/A
rs2793657		#N/A		#N/A
rs3219119		#N/A		#N/A
rs12025487		#N/A		#N/A
rs116476085		#N/A		#N/A
rs397729728		#N/A		#N/A
rs4653734		#N/A		#N/A
rs1527363		#N/A		#N/A
rs12025487		#N/A		#N/A
rs3754376		#N/A		#N/A
rs397779469		#N/A		#N/A
rs6679573		#N/A		#N/A
rs4653728		#N/A		#N/A
rs2280712		#N/A		#N/A
rs60698376		#N/A		#N/A
rs2039925		#N/A		#N/A
rs1527365		#N/A		#N/A
rs116435355		#N/A		#N/A
rs2282400		#N/A		#N/A
rs4653734		#N/A		#N/A
rs3219112		#N/A		#N/A
rs397729728		#N/A		#N/A
rs3754376		#N/A		#N/A
rs2793380		#N/A		#N/A
rs2666428		#N/A		#N/A
rs2793657		#N/A		#N/A
rs751321898		#N/A		#N/A
rs747659		#N/A		#N/A
rs73083551		#N/A		#N/A
rs2793382		#N/A		#N/A
rs747657		#N/A		#N/A
rs3219090		#N/A		#N/A
rs3219142		#N/A		#N/A
rs71574575		#N/A		#N/A
rs1527365		#N/A		#N/A
rs2280712		#N/A		#N/A
rs60698376		#N/A		#N/A
rs6664761		#N/A		#N/A
rs3754375		#N/A		#N/A
rs878367		#N/A		#N/A
rs78002463		#N/A		#N/A
rs59672299		#N/A		#N/A
rs28407557		#N/A		#N/A
rs4653735		#N/A		#N/A
rs6701634		#N/A		#N/A
rs2136875		#N/A		#N/A
rs6679573		#N/A		#N/A
rs397779469		#N/A		#N/A
rs3046771		#N/A		#N/A
rs1805411		#N/A		#N/A
rs2695243		#N/A		#N/A
rs2695242		#N/A		#N/A
rs1805415		#N/A		#N/A
rs2048424		#N/A		#N/A
rs1417765		#N/A		#N/A
rs2048424		#N/A		#N/A
rs4653731		#N/A		#N/A
rs398089925		#N/A		#N/A
rs752308		#N/A		#N/A
rs3219115		#N/A		#N/A
rs1109032		#N/A		#N/A
rs732284		#N/A		#N/A
rs3219074		#N/A		#N/A
rs3219073		#N/A		#N/A
rs3219058		#N/A		#N/A
rs3219053		#N/A		#N/A
rs2293464		#N/A		#N/A
rs3219043		#N/A		#N/A
rs1805405		#N/A		#N/A
rs1002153		#N/A		#N/A
rs1000033		#N/A		#N/A
rs2136876		#N/A		#N/A
rs1073991		#N/A		#N/A
rs12240196		#N/A		#N/A
rs7548007		#N/A		#N/A
rs3219027		#N/A		#N/A
rs3219023		#N/A		#N/A
rs3219022		#N/A		#N/A
rs3754370		#N/A		#N/A
rs7522351		#N/A		#N/A
rs7525191		#N/A		#N/A
rs4653732		#N/A		#N/A
rs747658		#N/A		#N/A
rs747657		#N/A		#N/A
rs747658		#N/A		#N/A
rs752308		#N/A		#N/A
rs3219115		#N/A		#N/A
rs1109032		#N/A		#N/A
rs732284		#N/A		#N/A
rs7548007		#N/A		#N/A
rs747657		#N/A		#N/A
rs2048424		#N/A		#N/A
rs1000033		#N/A		#N/A
rs552617632		#N/A		#N/A
rs141035110		#N/A		#N/A
rs3219090		#N/A		#N/A
rs10915987		#N/A		#N/A
rs907186		#N/A		#N/A
rs6701634		#N/A		#N/A
rs76006554		#N/A		#N/A
rs7517174		#N/A		#N/A
rs6426551		#N/A		#N/A
rs2793379		#N/A		#N/A
rs2271343		#N/A		#N/A
rs4653733		#N/A		#N/A
rs4653733		#N/A		#N/A
rs59672299		#N/A		#N/A
rs4653735		#N/A		#N/A
rs907188		#N/A		#N/A
rs6668851		#N/A		#N/A
rs3219058		#N/A		#N/A
rs1805414		#N/A		#N/A
rs2027439		#N/A		#N/A
rs12068460		#N/A		#N/A
rs6664761		#N/A		#N/A
rs3754375		#N/A		#N/A
rs4653731		#N/A		#N/A
rs6661762		#N/A		#N/A
rs1991865		#N/A		#N/A
rs6675327		#N/A		#N/A
rs10915987		#N/A		#N/A
rs3219074		#N/A		#N/A
rs3219073		#N/A		#N/A
rs3219053		#N/A		#N/A
rs2293464		#N/A		#N/A
rs3219043		#N/A		#N/A
rs1805405		#N/A		#N/A
rs1002153		#N/A		#N/A
rs2136876		#N/A		#N/A
rs1073991		#N/A		#N/A
rs12240196		#N/A		#N/A
rs3219027		#N/A		#N/A
rs3219023		#N/A		#N/A
rs3219022		#N/A		#N/A
rs3754370		#N/A		#N/A
rs7522351		#N/A		#N/A
rs7525191		#N/A		#N/A
rs4653732		#N/A		#N/A
rs2377313		#N/A		#N/A
rs878367		#N/A		#N/A
rs28407557		#N/A		#N/A
rs7531668		#N/A		#N/A
rs6664761		#N/A		#N/A
rs3754375		#N/A		#N/A
rs878366		#N/A		#N/A
rs7531668		#N/A		#N/A
rs35632568		#N/A		#N/A
rs397820242		#N/A		#N/A
rs61836914		#N/A		#N/A
rs1805408		#N/A		#N/A
rs12068649		#N/A		#N/A
rs4653445		#N/A		#N/A
rs3219031		#N/A		#N/A
rs1805407		#N/A		#N/A
rs3768347		#N/A		#N/A
rs3768346		#N/A		#N/A
rs1417765		#N/A		#N/A
rs2282400		#N/A		#N/A
rs874583		#N/A		#N/A
rs4653734		#N/A		#N/A
rs6675427		#N/A		#N/A
rs77173384		#N/A		#N/A
rs12567614		#N/A		#N/A
rs7527192		#N/A		#N/A
rs2377313		#N/A		#N/A
rs6665208		#N/A		#N/A
rs3219090		#N/A		#N/A
rs878366		#N/A		#N/A
rs7542788		#N/A		#N/A
rs869183657		#N/A		#N/A
rs1805408		#N/A		#N/A
rs12068649		#N/A		#N/A
rs4653445		#N/A		#N/A
rs7542788		#N/A		#N/A
rs3219031		#N/A		#N/A
rs1805407		#N/A		#N/A
rs3768347		#N/A		#N/A
rs3768346		#N/A		#N/A
rs12025487		#N/A		#N/A
rs12025487		#N/A		#N/A
rs7527192		#N/A		#N/A
rs1805414		#N/A		#N/A
rs2027439		#N/A		#N/A
rs751321898		#N/A		#N/A
rs185276885		#N/A		#N/A
rs60647629		#N/A		#N/A
rs10799349		#N/A		#N/A
rs76006554		#N/A		#N/A
rs397779469		#N/A		#N/A
rs2077197		#N/A		#N/A
rs10915987		#N/A		#N/A
rs77173384		#N/A		#N/A
rs2077197		#N/A		#N/A
rs10915986		#N/A		#N/A
rs6675427		#N/A		#N/A
rs1527363		#N/A		#N/A
rs6677172		#N/A		#N/A
rs1805414		#N/A		#N/A
rs2027439		#N/A		#N/A
rs12068460		#N/A		#N/A
rs397841070		#N/A		#N/A
rs4653733		#N/A		#N/A
rs398089925		#N/A		#N/A
rs10799349		#N/A		#N/A
rs10799359		#N/A		#N/A
rs3219119		#N/A		#N/A
rs12403637		#N/A		#N/A
rs747659		#N/A		#N/A
rs7531668		#N/A		#N/A
rs10799349		#N/A		#N/A
rs747659		#N/A		#N/A
rs747658		#N/A		#N/A
rs116104607		#N/A		#N/A
rs12092726		#N/A		#N/A
rs708736		#N/A		#N/A
rs2280712		#N/A		#N/A
rs60698376		#N/A		#N/A
rs6701634		#N/A		#N/A
rs2695236		#N/A		#N/A
rs752308		#N/A		#N/A
rs3219115		#N/A		#N/A
rs3219073		#N/A		#N/A
rs1805408		#N/A		#N/A
rs3219053		#N/A		#N/A
rs12068649		#N/A		#N/A
rs2293464		#N/A		#N/A
rs4653445		#N/A		#N/A
rs3219043		#N/A		#N/A
rs1805405		#N/A		#N/A
rs1002153		#N/A		#N/A
rs1000033		#N/A		#N/A
rs2136876		#N/A		#N/A
rs1073991		#N/A		#N/A
rs12240196		#N/A		#N/A
rs7548007		#N/A		#N/A
rs7542788		#N/A		#N/A
rs3219031		#N/A		#N/A
rs1805407		#N/A		#N/A
rs3219027		#N/A		#N/A
rs3219023		#N/A		#N/A
rs3754370		#N/A		#N/A
rs3768347		#N/A		#N/A
rs3768346		#N/A		#N/A
rs7522351		#N/A		#N/A
rs7525191		#N/A		#N/A
rs4653732		#N/A		#N/A
rs7527192		#N/A		#N/A
rs1109032		#N/A		#N/A
rs751321898		#N/A		#N/A
rs732284		#N/A		#N/A
rs3219074		#N/A		#N/A
rs77173384		#N/A		#N/A
rs3219058		#N/A		#N/A
rs2280712		#N/A		#N/A
rs2271343		#N/A		#N/A
rs3219142		#N/A		#N/A
rs3219022		#N/A		#N/A
rs3219119		#N/A		#N/A
rs1991865		#N/A		#N/A
rs6661762		#N/A		#N/A
rs6675327		#N/A		#N/A
rs4653731		#N/A		#N/A
rs2570368		#N/A		#N/A
rs1341335		#N/A		#N/A
rs2695239		#N/A		#N/A
rs60698376		#N/A		#N/A
rs1858549		#N/A		#N/A
rs55671181		#N/A		#N/A
rs10915987		#N/A		#N/A
rs77173384		#N/A		#N/A
rs12092726		#N/A		#N/A
rs2271343		#N/A		#N/A
rs72753070		#N/A		#N/A
rs2282400		#N/A		#N/A
rs2695237		#N/A		#N/A
rs9426568		#N/A		#N/A
rs747657		#N/A		#N/A
rs3219090		#N/A		#N/A
rs28407557		#N/A		#N/A
rs1341334		#N/A		#N/A
rs35830721		#N/A		#N/A
rs1417765		#N/A		#N/A
rs12736950		#N/A		#N/A
rs3219112		#N/A		#N/A
rs397729728		#N/A		#N/A
rs3754376		#N/A		#N/A
rs6679573		#N/A		#N/A
rs4653743		#N/A		#N/A
rs76649823		#N/A		#N/A
rs12401684		#N/A		#N/A
rs77681750		#N/A		#N/A
rs1858548		#N/A		#N/A
rs59672299		#N/A		#N/A
rs4653735		#N/A		#N/A
rs552617632		#N/A		#N/A
rs1341333		#N/A		#N/A
rs2570369		#N/A		#N/A
rs2695240		#N/A		#N/A
rs2570370		#N/A		#N/A
rs796831919		#N/A		#N/A
rs2695238		#N/A		#N/A
rs114303843		#N/A		#N/A
rs2048424		#N/A		#N/A
rs2793380		#N/A		#N/A
rs2666428		#N/A		#N/A
rs2793657		#N/A		#N/A
rs11801168		#N/A		#N/A
rs1841649		#N/A		#N/A
rs6665208		#N/A		#N/A
rs141557989		#N/A		#N/A
rs11584545		#N/A		#N/A
rs6665208		#N/A		#N/A
rs2793382		#N/A		#N/A
rs898834		#N/A		#N/A
