# Supplementary material for: Association of PARP1 polymorphisms with response to chemotherapy in patients with high‐risk neuroblastoma
Source: J Cell Mol Med. 2020 Feb 27;24(7):4072–81. doi: 10.1111/jcmm.15058 (PMC7171401; doi:10.1111/jcmm.15058)
Supplement: Supplementary file 4 [file JCMM-24-4072-s004.xlsx]

## Sheet: Sheet1
Supplementary Table 3. Coding candidate causal SNPs
SNP	SNP position	Allele 1	Allele 2	caddPhred
rs11804613	227504794	T	C	.
rs1056607	225611661	C	T	.
rs12593	227172290	C	T	.
rs1056608	225609884	A	G	.
rs73131849	226108200	C	T	.
rs2802269	227182033	G	A	13.57
rs1045247	227182575	A	G	.
rs3754415	226924642	C	T	32
rs45492299	226054333	G	A	26.7
rs6667260	226923938	A	C	0.002
rs3738725	227174210	T	C	.
rs2230419	225607144	C	T	0.002
rs708776	226923505	G	T	4.073
rs11405	227069677	T	C	.
rs6759	227069737	C	T	.
rs1136410	226555302	A	G	32
rs2292564	226055595	G	A	.
rs1805415	226570840	T	C	.
rs1805404	226589958	G	A	.
rs708775	226923264	G	A	.
rs11578981	225555512	C	T	.
rs12737248	225555602	T	G	0.483
rs3856154	225565015	T	C	11.17
rs3856155	225565073	C	T	.
rs950210	225569241	T	G	7.24
rs1051740	226019633	T	C	29.6
rs1131873	226019653	G	A	.
rs2234922	226026406	A	G	0.002
rs1009668	226040404	C	T	13.62
rs360057	226074563	T	G	0.02
rs12753531	226075608	G	A	12.25
rs2306120	226352498	T	G	14.81
rs10799347	226474132	G	A	.
rs1805414	226573364	A	G	.
rs1046240	227071525	C	T	.
rs11549708	227149203	G	A	.
rs1929861	227216662	T	C	.
rs1929860	227216775	C	T	11.36
