# Supplementary material for: Association of PARP1 polymorphisms with response to chemotherapy in patients with high‐risk neuroblastoma
Source: J Cell Mol Med. 2020 Feb 27;24(7):4072–81. doi: 10.1111/jcmm.15058 (PMC7171401; doi:10.1111/jcmm.15058)
Supplement: Supplementary file 5 [file JCMM-24-4072-s005.xlsx]

## Sheet: Sheet2
Supplementary Table 4. Multivariate analysis including the SNP rs907187 and prognostic factors
Variable	OR (95% CI)	P value
rs907187 (additive model)	0.40 (0.17-0.98)	0.045
MYCN amplification (yes vs. no)	0.63 (0.26-1.56)	0.32
Age (<=18m. vs. >18m.)	0.80 (0.15-4.17)	0.792
1p36 deletion (yes vs. no)	1.03 (0.41-2.58)	0.947

## Sheet: Sheet1
Variables in the Equation
		B	S.E.	Wald	df	Sig.	Exp(B)	95% C.I.for EXP(B)
								Lower	Upper
Step 1a	rs907187- PARP1	-0.896502	0.44692	4.02385	1	0.0448611	0.407994	0.169916	0.979656
	GDE_D_STATO_MYCN_code_2	-0.457233	0.460353	0.98649	1	0.320602	0.633033	0.256787	1.56056
	ETADG_code	-0.221709	0.841846	0.0693588	1	0.792273	0.801148	0.153862	4.17151
	GDE_D_STATO_1P36_code	0.0310965	0.467736	0.00441999	1	0.946993	1.03159	0.412446	2.58014
	Constant	1.57494	2.03147	0.601042	1	0.438181	4.83044
a. Variable(s) entered on step 1: rs907187- PARP1, GDE_D_STATO_MYCN_code_2, ETADG_code, GDE_D_STATO_1P36_code.
