# Supplementary material for: Association of PARP1 polymorphisms with response to chemotherapy in patients with high‐risk neuroblastoma
Source: J Cell Mol Med. 2020 Feb 27;24(7):4072–81. doi: 10.1111/jcmm.15058 (PMC7171401; doi:10.1111/jcmm.15058)
Supplement: Supplementary file 6 [file JCMM-24-4072-s006.xlsx]

## Sheet: Sheet2
Supplementary Table 5. Association between rs907187 SNP and prognostic factors
	^1p36 deletion		*Age at Diagnosis		°MYCN amplification
rs907187	No	Yes	No	Yes	No	Yes
Genotypes
CC	35 (67.3)	35 (76.1)	7 (53.8)	77 (73.3)	44 (68.8)	34 (73.9)
CG	16 (30.8)	10 (21.7)	5 (15.6)	27 (25.7)	19 (29.7)	19 (23.9)
GG	1 (1.9)	1 (2.2)	1 (7.7)	1 (1.0)	1 (1.6%)	1 (2.2%)
Armitage's trend test
^P=0.40	OR=0.757
*P=0.07	OR=0.405
°P=0.52	OR=1.239
